# Supplementary material for: 3-(4-Methoxy­phen­yl)isochroman-1-one
Source: Acta Crystallogr Sect E Struct Rep Online. 2008 Oct 15;64(Pt 11):o2111. doi: 10.1107/S1600536808032625 (PMC2959622; doi:10.1107/S1600536808032625)
Supplement: Supplementary file 1 [file e-64-o2111-sup1.cif]

##############################################################################
###                                                                        ###
###        Electronic paper (Acta Crystallographica Section E)             ###
###                                                                        ###
##############################################################################
#                                                                            #
# This CIF contains the data in a paper accepted for publication in Acta     #
# Crystallographica Section E. It conforms to the requirements of Notes      #
# for Authors for Section E, and has been peer reviewed under the auspices   #
# of the IUCr Commission on Journals.                                        #
#                                                                            #
# Full details of the Crystallographic Information File format               #
# are given in the paper "The Crystallographic Information File (CIF):       #
# a New Standard Archive File for Crystallography" by S. R. Hall, F. H.      #
# Allen and I. D. Brown [Acta Cryst. (1991), A47, 655-685].                  #
#                                                                            #
# The current version of the core CIF dictionary is obtainable from          #
# ftp://ftp.iucr.org/pub/cif_core.dic. The current version number is 2.4.    #
#                                                                            #
# Software is freely available for graphical display of the structure(s) in  #
# this CIF.  For information consult the CIF home page http://www.iucr.org/  #
# cif/home.html                                                              #
#                                                                            #
# This file may be used for bona fide research purposes within the           #
# scientific community so long as proper attribution is given to the journal # 
# article from which it was obtained.                                        #
#                                                                            #
##############################################################################
                                             
data_global
_audit_creation_method     ?
_journal_date_recd_electronic     2008-09-27
_journal_date_accepted     2008-10-09
_journal_name_full     'Acta Crystallographica, Section E'
_journal_year     2008
_journal_volume     64
_journal_issue     11
_journal_page_first     o2111
_journal_page_last     o2111
_journal_paper_category     QO
_journal_coeditor_code     HK2543
_publ_contact_author_name     'Muhammad Nawaz Tahir'
_publ_contact_author_address
;
University of Sargodha
Department of Physics
Sargodha
Pakistan
;
_publ_contact_author_email     'dmntahir_uos@yahoo.com'
_publ_contact_author_fax     '0092 48 32 22 121'
_publ_contact_author_phone     '0092 48 92 30 170'
_publ_section_title
;
3-(4-Methoxyphenyl)isochroman-1-one
;
loop_
    _publ_author_name
    _publ_author_address
    'Muhammad Tahir Hussain'
;
Department of Chemistry
National Textile University
Faisalabad
Pakistan
;
    'Tahir, M. Nawaz'
;
Department of Physics
University of Sargodha
Sargodha
Pakistan
;
    'Ahmad Adnan'
;
Department of Chemistry
Government College University
Lahore
Pakistan
;
    'Asif Hanif Ch'
;
Department of Chemistry
Government College University
Lahore
Pakistan
;
    'Nasim Hassan Rama'
;
Department of Chemistry
Quaid-i-Azam University
Islamabad 45320
Pakistan
;
data_I
_audit_creation_method     SHELXL97
_chemical_name_systematic
;
3-(4-Methoxyphenyl)isochroman-1-one
;
_chemical_name_common     ?
_chemical_formula_moiety     'C16 H14 O3'
_chemical_formula_sum     'C16 H14 O3'
_chemical_formula_iupac     'C16 H14 O3'
_chemical_formula_weight     254.27
_chemical_melting_point     ?
_symmetry_cell_setting     monoclinic
_symmetry_space_group_name_H-M     'P 21/c'
_symmetry_space_group_name_Hall     '-P 2ybc'
loop_
    _symmetry_equiv_pos_site_id
    _symmetry_equiv_pos_as_xyz
    1 x,y,z
    2 -x,1/2+y,1/2-z
    3 -x,-y,-z
    4 x,1/2-y,1/2+z
_cell_length_a     11.8933(7)
_cell_length_b     14.6874(9)
_cell_length_c     7.4521(4)
_cell_angle_alpha     90
_cell_angle_beta     101.040(2)
_cell_angle_gamma     90
_cell_volume     1277.66(13)
_cell_formula_units_Z     4
_cell_measurement_reflns_used     3302
_cell_measurement_theta_min     2.23
_cell_measurement_theta_max     28.77
_cell_measurement_temperature     296(2)
_exptl_crystal_description     prismatic
_exptl_crystal_colour     yellow
_exptl_crystal_size_max     0.24
_exptl_crystal_size_mid     0.16
_exptl_crystal_size_min     0.12
_exptl_crystal_density_diffrn     1.332
_exptl_crystal_density_meas     ?
_exptl_crystal_density_method     'not measured'
_exptl_crystal_F_000     536
_exptl_absorpt_coefficient_mu     0.091
_exptl_absorpt_correction_type     multi-scan
_exptl_absorpt_process_details     '(SADABS; Bruker, 2005)'
_exptl_absorpt_correction_T_min     0.980
_exptl_absorpt_correction_T_max     0.996
_exptl_special_details
;
;
_diffrn_ambient_temperature     296(2)
_diffrn_radiation_type     MoK\a
_diffrn_radiation_wavelength     0.71073
_diffrn_radiation_source     'fine-focus sealed tube'
_diffrn_radiation_monochromator     graphite
_diffrn_measurement_device_type     'Bruker KappaAPEXII CCD'
_diffrn_measurement_method     \w
_diffrn_detector_area_resol_mean     7.40
_diffrn_reflns_number     12426
_diffrn_reflns_av_R_equivalents     0.0233
_diffrn_reflns_av_sigmaI/netI     0.0225
_diffrn_reflns_theta_min     2.23
_diffrn_reflns_theta_max     28.77
_diffrn_reflns_theta_full     28.77
_diffrn_measured_fraction_theta_max     0.995
_diffrn_measured_fraction_theta_full     0.995
_diffrn_reflns_limit_h_min     -16
_diffrn_reflns_limit_h_max     16
_diffrn_reflns_limit_k_min     -19
_diffrn_reflns_limit_k_max     19
_diffrn_reflns_limit_l_min     -9
_diffrn_reflns_limit_l_max     10
_diffrn_standards_number     0
_diffrn_standards_interval_count     ?
_diffrn_standards_interval_time     ?
_diffrn_standards_decay_%     ?
_refine_special_details
;
Refinement of <i>F</i>^2^ against ALL reflections. The weighted
<i>R</i>-factor <i>wR</i> and goodness of fit <i>S</i> are based
on <i>F</i>^2^, conventional <i>R</i>-factors <i>R</i> are based
on <i>F</i>, with <i>F</i> set to zero for negative <i>F</i>^2^.
The threshold expression of <i>F</i>^2^ > \s(<i>F</i>^2^) is used
only for calculating <i>R</i>-factors(gt) <i>etc</i>. and is not
relevant to the choice of reflections for refinement. <i>R</i>-factors
based on <i>F</i>^2^ are statistically about twice as large as those
based on <i>F</i>, and <i>R</i>- factors based on ALL data will be
even larger.
;
_reflns_number_total     3302
_reflns_number_gt     2275
_reflns_threshold_expression     I>2\s(I)
_refine_ls_structure_factor_coef     Fsqd
_refine_ls_matrix_type     full
_refine_ls_R_factor_all     0.0657
_refine_ls_R_factor_gt     0.0416
_refine_ls_wR_factor_gt     0.0991
_refine_ls_wR_factor_ref     0.1166
_refine_ls_goodness_of_fit_ref     1.007
_refine_ls_restrained_S_all     1.007
_refine_ls_number_reflns     3302
_refine_ls_number_parameters     175
_refine_ls_number_restraints     0
_refine_ls_hydrogen_treatment     mixed
_refine_ls_weighting_scheme     calc
_refine_ls_weighting_details
         'calc w=1/[\s^2^(Fo^2^)+(0.0481P)^2^+0.2427P] where P=(Fo^2^+2Fc^2^)/3'
_atom_sites_solution_hydrogens     geom
_atom_sites_solution_primary     direct
_atom_sites_solution_secondary     difmap
_refine_ls_shift/su_max     0.000
_refine_ls_shift/su_mean     0.000
_refine_diff_density_max     0.140
_refine_diff_density_min     -0.222
_refine_ls_extinction_method     none
loop_
    _atom_type_symbol
    _atom_type_description
    _atom_type_scat_dispersion_real
    _atom_type_scat_dispersion_imag
    _atom_type_scat_source
    O O 0.0106 0.0060 'International Tables Vol C Tables 4.2.6.8 and 6.1.1.4'
    H H 0.0000 0.0000 'International Tables Vol C Tables 4.2.6.8 and 6.1.1.4'
    C C 0.0033 0.0016 'International Tables Vol C Tables 4.2.6.8 and 6.1.1.4'
_computing_data_collection     'APEX2 (Bruker, 2007)'
_computing_cell_refinement     'APEX2 (Bruker, 2007)'
_computing_data_reduction     'SAINT (Bruker, 2007)'
_computing_structure_solution     'SHELXS97 (Sheldrick, 2008)'
_computing_structure_refinement     'SHELXL97 (Sheldrick, 2008)'
_computing_molecular_graphics
;
ORTEP-3 for Windows (Farrugia, 1997) and PLATON (Spek, 2003)
;
_computing_publication_material
;
WinGX (Farrugia, 1999) and PLATON (Spek, 2003)
;
loop_
    _atom_site_type_symbol
    _atom_site_label
    _atom_site_fract_x
    _atom_site_fract_y
    _atom_site_fract_z
    _atom_site_U_iso_or_equiv
    _atom_site_thermal_displace_type
    _atom_site_calc_flag
    _atom_site_refinement_flags
    _atom_site_occupancy
    O O1 0.56862(10) 0.12610(9) -0.37797(13) 0.0668(4) Uani . . 1.000
    O O2 0.68506(8) 0.13694(7) -0.11396(12) 0.0495(3) Uani . . 1.000
    O O3 1.15702(8) 0.09384(8) 0.43236(15) 0.0642(4) Uani . . 1.000
    C C1 0.57829(12) 0.13397(9) -0.21507(18) 0.0460(4) Uani . . 1.000
    C C2 0.48087(11) 0.13874(8) -0.11934(17) 0.0421(4) Uani . . 1.000
    C C3 0.37156(12) 0.15327(9) -0.2200(2) 0.0512(5) Uani . . 1.000
    C C4 0.27961(12) 0.15613(10) -0.1325(2) 0.0575(5) Uani . . 1.000
    C C5 0.29633(12) 0.14322(10) 0.0534(2) 0.0576(5) Uani . . 1.000
    C C6 0.40443(12) 0.12764(10) 0.1541(2) 0.0519(5) Uani . . 1.000
    C C7 0.49834(11) 0.12588(8) 0.06918(17) 0.0422(4) Uani . . 1.000
    C C8 0.61822(11) 0.11135(10) 0.17022(17) 0.0465(4) Uani . . 1.000
    C C9 0.70140(11) 0.16318(9) 0.07877(17) 0.0440(4) Uani . . 1.000
    C C10 0.82407(11) 0.14481(9) 0.16272(17) 0.0438(4) Uani . . 1.000
    C C11 0.88770(12) 0.20841(10) 0.27598(19) 0.0525(5) Uani . . 1.000
    C C12 0.99780(12) 0.18919(11) 0.3646(2) 0.0573(5) Uani . . 1.000
    C C13 1.04728(11) 0.10621(10) 0.34024(18) 0.0484(4) Uani . . 1.000
    C C14 0.98541(12) 0.04249(10) 0.2268(2) 0.0542(5) Uani . . 1.000
    C C15 0.87482(12) 0.06259(10) 0.1397(2) 0.0529(5) Uani . . 1.000
    C C16 1.20764(14) 0.00719(12) 0.4207(2) 0.0664(6) Uani . . 1.000
    H H3 0.36043 0.16105 -0.34599 0.0615 Uiso . . 1.000
    H H4 0.20631 0.16679 -0.19903 0.0690 Uiso . . 1.000
    H H5 0.23396 0.14501 0.11186 0.0691 Uiso . . 1.000
    H H6 0.41438 0.11826 0.27955 0.0623 Uiso . . 1.000
    H H8A 0.62502 0.13197 0.29549 0.0558 Uiso . . 1.000
    H H8B 0.63641 0.04693 0.17237 0.0558 Uiso . . 1.000
    H H9 0.6859(12) 0.2278(10) 0.0814(19) 0.0527 Uiso . . 1.000
    H H11 0.85577 0.26487 0.29252 0.0630 Uiso . . 1.000
    H H12 1.03908 0.23245 0.44148 0.0687 Uiso . . 1.000
    H H14 1.01772 -0.01364 0.20892 0.0651 Uiso . . 1.000
    H H15 0.83351 0.01922 0.06319 0.0635 Uiso . . 1.000
    H H16A 1.28412 0.00733 0.49143 0.0995 Uiso . . 1.000
    H H16B 1.16306 -0.03839 0.46749 0.0995 Uiso . . 1.000
    H H16C 1.21001 -0.00605 0.29534 0.0995 Uiso . . 1.000
loop_
    _atom_site_aniso_label
    _atom_site_aniso_U_11
    _atom_site_aniso_U_22
    _atom_site_aniso_U_33
    _atom_site_aniso_U_12
    _atom_site_aniso_U_13
    _atom_site_aniso_U_23
    O1 0.0692(7) 0.0953(8) 0.0350(5) 0.0026(6) 0.0079(5) -0.0001(5)
    O2 0.0472(5) 0.0654(6) 0.0364(5) -0.0014(4) 0.0096(4) 0.0001(4)
    O3 0.0460(6) 0.0818(8) 0.0601(6) 0.0054(5) -0.0018(5) -0.0082(5)
    C1 0.0519(8) 0.0472(7) 0.0378(6) 0.0003(6) 0.0062(6) 0.0032(5)
    C2 0.0466(7) 0.0375(6) 0.0410(7) -0.0019(5) 0.0057(5) 0.0020(5)
    C3 0.0539(8) 0.0477(8) 0.0480(8) -0.0011(6) -0.0003(6) 0.0040(6)
    C4 0.0443(8) 0.0557(8) 0.0688(10) 0.0005(6) 0.0013(7) 0.0014(7)
    C5 0.0464(8) 0.0594(9) 0.0694(10) -0.0051(6) 0.0170(7) -0.0047(7)
    C6 0.0513(8) 0.0585(8) 0.0477(8) -0.0056(6) 0.0138(6) -0.0006(6)
    C7 0.0446(7) 0.0408(6) 0.0409(7) -0.0030(5) 0.0072(5) 0.0008(5)
    C8 0.0465(7) 0.0574(8) 0.0351(6) 0.0001(6) 0.0064(5) 0.0041(5)
    C9 0.0465(7) 0.0474(7) 0.0375(6) -0.0012(6) 0.0069(5) -0.0026(5)
    C10 0.0435(7) 0.0493(7) 0.0396(6) -0.0033(5) 0.0106(5) -0.0023(5)
    C11 0.0501(8) 0.0503(8) 0.0565(8) -0.0003(6) 0.0089(6) -0.0116(6)
    C12 0.0514(8) 0.0615(9) 0.0561(9) -0.0065(7) 0.0033(7) -0.0168(7)
    C13 0.0416(7) 0.0636(9) 0.0401(7) -0.0007(6) 0.0079(5) -0.0026(6)
    C14 0.0522(8) 0.0547(8) 0.0547(8) 0.0056(6) 0.0074(7) -0.0085(7)
    C15 0.0514(8) 0.0522(8) 0.0525(8) -0.0039(6) 0.0033(6) -0.0126(6)
    C16 0.0561(9) 0.0836(12) 0.0574(9) 0.0146(8) 0.0060(7) 0.0092(8)
_geom_special_details
;
Bond distances, angles <i>etc</i>. have been calculated using the rounded
fractional coordinates. All su's are estimated from the variances of the
(full) variance-covariance matrix. The cell e.s.d.'s are taken into account
in the estimation of distances, angles and torsion angles
;
loop_
    _geom_bond_atom_site_label_1
    _geom_bond_atom_site_label_2
    _geom_bond_site_symmetry_1
    _geom_bond_site_symmetry_2
    _geom_bond_distance
    _geom_bond_publ_flag
    O1 C1 . . 1.2028(16) no
    O2 C1 . . 1.3475(17) no
    O2 C9 . . 1.4636(15) no
    O3 C13 . . 1.3655(17) no
    O3 C16 . . 1.418(2) no
    C1 C2 . . 1.4741(19) no
    C2 C3 . . 1.387(2) no
    C2 C7 . . 1.3931(18) no
    C3 C4 . . 1.377(2) no
    C4 C5 . . 1.375(2) no
    C5 C6 . . 1.378(2) no
    C6 C7 . . 1.385(2) no
    C7 C8 . . 1.4947(19) no
    C8 C9 . . 1.5102(19) no
    C9 C10 . . 1.4977(19) no
    C10 C11 . . 1.3831(19) no
    C10 C15 . . 1.375(2) no
    C11 C12 . . 1.378(2) no
    C12 C13 . . 1.380(2) no
    C13 C14 . . 1.376(2) no
    C14 C15 . . 1.383(2) no
    C3 H3 . . 0.9300 no
    C4 H4 . . 0.9300 no
    C5 H5 . . 0.9300 no
    C6 H6 . . 0.9300 no
    C8 H8A . . 0.9700 no
    C8 H8B . . 0.9700 no
    C9 H9 . . 0.968(15) no
    C11 H11 . . 0.9300 no
    C12 H12 . . 0.9300 no
    C14 H14 . . 0.9300 no
    C15 H15 . . 0.9300 no
    C16 H16A . . 0.9600 no
    C16 H16B . . 0.9600 no
    C16 H16C . . 0.9600 no
loop_
    _geom_contact_atom_site_label_1
    _geom_contact_atom_site_label_2
    _geom_contact_distance
    _geom_contact_site_symmetry_1
    _geom_contact_site_symmetry_2
    _geom_contact_publ_flag
    O1 C16 3.367(2) . 3_755 no
    O3 C4 3.4157(18) . 1_656 no
    O3 C3 3.3841(18) . 1_656 no
    O1 H3 2.5800 . . no
    O1 H6 2.8500 . 1_554 no
    O1 H9 2.608(15) . 4_554 no
    O1 H8A 2.6500 . 1_554 no
    O1 H16A 2.8600 . 3_755 no
    O2 H11 2.6900 . 4_554 no
    O2 H15 2.6400 . . no
    O2 H16C 2.7800 . 3_755 no
    O3 H3 2.8300 . 1_656 no
    O3 H4 2.9000 . 1_656 no
    O3 H5 2.8200 . 1_655 no
    C3 C6 3.395(2) . 4_554 no
    C3 O3 3.3841(18) . 1_454 no
    C3 C5 3.465(2) . 4_554 no
    C4 O3 3.4157(18) . 1_454 no
    C5 C3 3.465(2) . 4_555 no
    C6 C3 3.395(2) . 4_555 no
    C16 O1 3.367(2) . 3_755 no
    C1 H9 2.967(15) . 4_554 no
    C2 H8B 3.0500 . 3_655 no
    C2 H9 2.915(14) . . no
    C3 H16A 3.0700 . 1_454 no
    C3 H8B 2.9700 . 3_655 no
    C4 H15 3.0000 . 3_655 no
    C5 H3 3.0300 . 4_555 no
    C5 H15 2.8800 . 3_655 no
    C13 H5 3.1000 . 1_655 no
    C14 H16B 2.7600 . . no
    C14 H16C 2.7200 . . no
    C15 H16B 3.0700 . 3_756 no
    C15 H8B 2.9000 . . no
    C16 H14 2.5100 . . no
    H3 O1 2.5800 . . no
    H3 O3 2.8300 . 1_454 no
    H3 C5 3.0300 . 4_554 no
    H4 O3 2.9000 . 1_454 no
    H5 O3 2.8200 . 1_455 no
    H5 C13 3.1000 . 1_455 no
    H6 O1 2.8500 . 1_556 no
    H6 H8A 2.4900 . . no
    H8A O1 2.6500 . 1_556 no
    H8A H6 2.4900 . . no
    H8B C15 2.9000 . . no
    H8B C2 3.0500 . 3_655 no
    H8B C3 2.9700 . 3_655 no
    H9 C2 2.915(14) . . no
    H9 H11 2.3700 . . no
    H9 O1 2.608(15) . 4_555 no
    H9 C1 2.967(15) . 4_555 no
    H11 H9 2.3700 . . no
    H11 O2 2.6900 . 4_555 no
    H14 C16 2.5100 . . no
    H14 H16B 2.3600 . . no
    H14 H16C 2.2600 . . no
    H15 O2 2.6400 . . no
    H15 C4 3.0000 . 3_655 no
    H15 C5 2.8800 . 3_655 no
    H16A C3 3.0700 . 1_656 no
    H16A O1 2.8600 . 3_755 no
    H16B C14 2.7600 . . no
    H16B H14 2.3600 . . no
    H16B C15 3.0700 . 3_756 no
    H16C C14 2.7200 . . no
    H16C H14 2.2600 . . no
    H16C O2 2.7800 . 3_755 no
loop_
    _geom_angle_atom_site_label_1
    _geom_angle_atom_site_label_2
    _geom_angle_atom_site_label_3
    _geom_angle_site_symmetry_1
    _geom_angle_site_symmetry_2
    _geom_angle_site_symmetry_3
    _geom_angle
    _geom_angle_publ_flag
    C1 O2 C9 . . . 119.41(10) no
    C13 O3 C16 . . . 117.70(12) no
    O1 C1 O2 . . . 117.72(13) no
    O1 C1 C2 . . . 124.12(13) no
    O2 C1 C2 . . . 118.15(11) no
    C1 C2 C3 . . . 119.19(12) no
    C1 C2 C7 . . . 120.16(12) no
    C3 C2 C7 . . . 120.63(12) no
    C2 C3 C4 . . . 119.71(13) no
    C3 C4 C5 . . . 119.89(14) no
    C4 C5 C6 . . . 120.77(14) no
    C5 C6 C7 . . . 120.27(13) no
    C2 C7 C6 . . . 118.72(12) no
    C2 C7 C8 . . . 118.10(12) no
    C6 C7 C8 . . . 123.18(12) no
    C7 C8 C9 . . . 110.17(11) no
    O2 C9 C8 . . . 109.56(10) no
    O2 C9 C10 . . . 107.35(10) no
    C8 C9 C10 . . . 112.99(11) no
    C9 C10 C11 . . . 120.57(12) no
    C9 C10 C15 . . . 121.45(12) no
    C11 C10 C15 . . . 117.85(13) no
    C10 C11 C12 . . . 120.85(14) no
    C11 C12 C13 . . . 120.51(14) no
    O3 C13 C12 . . . 116.22(13) no
    O3 C13 C14 . . . 124.44(13) no
    C12 C13 C14 . . . 119.34(13) no
    C13 C14 C15 . . . 119.47(13) no
    C10 C15 C14 . . . 121.98(13) no
    C2 C3 H3 . . . 120.00 no
    C4 C3 H3 . . . 120.00 no
    C3 C4 H4 . . . 120.00 no
    C5 C4 H4 . . . 120.00 no
    C4 C5 H5 . . . 120.00 no
    C6 C5 H5 . . . 120.00 no
    C5 C6 H6 . . . 120.00 no
    C7 C6 H6 . . . 120.00 no
    C7 C8 H8A . . . 110.00 no
    C7 C8 H8B . . . 110.00 no
    C9 C8 H8A . . . 110.00 no
    C9 C8 H8B . . . 110.00 no
    H8A C8 H8B . . . 108.00 no
    O2 C9 H9 . . . 106.7(8) no
    C8 C9 H9 . . . 110.0(9) no
    C10 C9 H9 . . . 110.0(9) no
    C10 C11 H11 . . . 120.00 no
    C12 C11 H11 . . . 120.00 no
    C11 C12 H12 . . . 120.00 no
    C13 C12 H12 . . . 120.00 no
    C13 C14 H14 . . . 120.00 no
    C15 C14 H14 . . . 120.00 no
    C10 C15 H15 . . . 119.00 no
    C14 C15 H15 . . . 119.00 no
    O3 C16 H16A . . . 109.00 no
    O3 C16 H16B . . . 109.00 no
    O3 C16 H16C . . . 109.00 no
    H16A C16 H16B . . . 109.00 no
    H16A C16 H16C . . . 109.00 no
    H16B C16 H16C . . . 109.00 no
loop_
    _geom_torsion_atom_site_label_1
    _geom_torsion_atom_site_label_2
    _geom_torsion_atom_site_label_3
    _geom_torsion_atom_site_label_4
    _geom_torsion_site_symmetry_1
    _geom_torsion_site_symmetry_2
    _geom_torsion_site_symmetry_3
    _geom_torsion_site_symmetry_4
    _geom_torsion
    _geom_torsion_publ_flag
    C9 O2 C1 O1 . . . . 168.75(13) no
    C9 O2 C1 C2 . . . . -12.42(17) no
    C1 O2 C9 C8 . . . . 47.27(15) no
    C1 O2 C9 C10 . . . . 170.31(11) no
    C16 O3 C13 C12 . . . . 175.67(13) no
    C16 O3 C13 C14 . . . . -4.8(2) no
    O1 C1 C2 C3 . . . . -13.4(2) no
    O1 C1 C2 C7 . . . . 164.54(14) no
    O2 C1 C2 C3 . . . . 167.82(12) no
    O2 C1 C2 C7 . . . . -14.21(18) no
    C1 C2 C3 C4 . . . . 178.77(12) no
    C7 C2 C3 C4 . . . . 0.81(19) no
    C1 C2 C7 C6 . . . . -177.78(12) no
    C1 C2 C7 C8 . . . . 2.58(17) no
    C3 C2 C7 C6 . . . . 0.17(18) no
    C3 C2 C7 C8 . . . . -179.48(12) no
    C2 C3 C4 C5 . . . . -1.0(2) no
    C3 C4 C5 C6 . . . . 0.2(2) no
    C4 C5 C6 C7 . . . . 0.8(2) no
    C5 C6 C7 C2 . . . . -1.0(2) no
    C5 C6 C7 C8 . . . . 178.66(13) no
    C2 C7 C8 C9 . . . . 32.06(16) no
    C6 C7 C8 C9 . . . . -147.57(13) no
    C7 C8 C9 O2 . . . . -55.05(14) no
    C7 C8 C9 C10 . . . . -174.68(11) no
    O2 C9 C10 C11 . . . . 134.82(12) no
    O2 C9 C10 C15 . . . . -49.38(16) no
    C8 C9 C10 C11 . . . . -104.28(15) no
    C8 C9 C10 C15 . . . . 71.51(16) no
    C9 C10 C11 C12 . . . . 175.05(13) no
    C15 C10 C11 C12 . . . . -0.9(2) no
    C9 C10 C15 C14 . . . . -175.39(13) no
    C11 C10 C15 C14 . . . . 0.5(2) no
    C10 C11 C12 C13 . . . . 0.8(2) no
    C11 C12 C13 O3 . . . . 179.38(13) no
    C11 C12 C13 C14 . . . . -0.2(2) no
    O3 C13 C14 C15 . . . . -179.72(13) no
    C12 C13 C14 C15 . . . . -0.2(2) no
    C13 C14 C15 C10 . . . . 0.0(2) no
loop_
    _geom_hbond_atom_site_label_D
    _geom_hbond_atom_site_label_H
    _geom_hbond_atom_site_label_A
    _geom_hbond_site_symmetry_A
    _geom_hbond_distance_DH
    _geom_hbond_distance_HA
    _geom_hbond_distance_DA
    _geom_hbond_angle_DHA
    _geom_hbond_publ_flag
    C8 H8B Cg2 3_655 0.97 2.94 3.8398(16) 154 yes
    C16 H16B Cg3 3_756 0.96 2.89 3.7804(17) 154 yes
