# Supplementary material for: 3-(4-Methoxy­phen­yl)isochroman-1-one
Source: Acta Crystallogr Sect E Struct Rep Online. 2008 Oct 15;64(Pt 11):o2111. doi: 10.1107/S1600536808032625 (PMC2959622; doi:10.1107/S1600536808032625)
Supplement: Supplementary file 2 [file e-64-o2111-Isup2.hkl]

#
# h,k,l, Fc-squared, Fo-squared, sigma(Fo-squared) and status flag
#
data_I
_shelx_title ' FIRST in P2(1)/c'
_shelx_refln_list_code          4
_shelx_F_calc_maximum      182.29
_exptl_crystal_F_000       536.00
_reflns_d_resolution_high  0.7384
 
loop_
 _symmetry_equiv_pos_as_xyz
 'x, y, z'
 '-x, y+1/2, -z+1/2'
 '-x, -y, -z'
 'x, -y-1/2, z-1/2'
 
_cell_length_a    11.8933
_cell_length_b    14.6874
_cell_length_c     7.4521
_cell_angle_alpha  90.000
_cell_angle_beta  101.040
_cell_angle_gamma  90.000
 
_shelx_F_squared_multiplier     1.000
 
loop_
 _refln_index_h
 _refln_index_k
 _refln_index_l
 _refln_F_squared_calc
 _refln_F_squared_meas
 _refln_F_squared_sigma
 _refln_observed_status
   2   0   0      191.66      199.20      2.48 o
   3   0   0      329.72      285.28      4.16 o
   4   0   0      129.67      115.74      2.17 o
   5   0   0      133.59      131.39      2.55 o
   6   0   0     1227.43     1455.82     19.26 o
   7   0   0     1662.52     1697.10     27.18 o
   8   0   0        0.01       -0.52      0.65 o
   9   0   0      192.66      173.46      3.80 o
  10   0   0      498.50      458.86      7.76 o
  11   0   0       44.02       39.44      2.08 o
  12   0   0        9.04        8.38      1.36 o
  13   0   0        0.21       -0.51      1.15 o
  14   0   0       12.24       22.62      2.49 o
  15   0   0       23.21       28.46      3.13 o
   1   1   0      563.80      521.86     12.13 o
   2   1   0        3.16        3.24      0.19 o
   3   1   0      698.91      664.63      6.28 o
   4   1   0       40.99       37.44      0.82 o
   5   1   0      249.12      295.45      3.27 o
   6   1   0      389.78      403.04      4.37 o
   7   1   0        1.04        0.39      0.52 o
   8   1   0       26.46       24.98      0.96 o
   9   1   0      246.55      237.38      3.31 o
  10   1   0      297.42      281.58      3.88 o
  11   1   0        0.17       -0.69      0.69 o
  12   1   0       28.95       25.04      1.31 o
  13   1   0        8.15        5.98      0.99 o
  14   1   0       10.51       13.20      1.39 o
  15   1   0       26.53       38.14      2.41 o
   0   2   0        2.88       -0.60      0.60 o
   1   2   0      985.53      963.19      6.79 o
   2   2   0        0.24       -0.12      0.17 o
   3   2   0      947.38      910.35      8.48 o
   4   2   0        0.74        0.63      0.43 o
   5   2   0      824.27      846.55      8.16 o
   6   2   0       25.17       22.49      0.83 o
   7   2   0       47.43       42.04      1.16 o
   8   2   0        0.14       -0.19      0.50 o
   9   2   0        0.63       -0.64      0.64 o
  10   2   0       37.71       30.66      1.57 o
  11   2   0       19.10       14.45      1.09 o
  12   2   0        1.20       -0.19      0.76 o
  13   2   0        0.09       -0.75      0.80 o
  14   2   0        0.66       -0.02      1.04 o
  15   2   0        2.97        4.20      1.79 o
   1   3   0       14.87       11.01      0.42 o
   2   3   0     1792.89     1736.47     14.53 o
   3   3   0      127.00      126.05      1.48 o
   4   3   0       58.52       60.05      1.08 o
   5   3   0        0.28       -0.50      0.50 o
   6   3   0        1.57        3.08      0.53 o
   7   3   0       17.11       17.94      0.81 o
   8   3   0       16.57       17.71      0.88 o
   9   3   0       38.43       34.41      1.31 o
  10   3   0       68.33       60.72      1.77 o
  11   3   0        0.65        0.36      0.80 o
  12   3   0       28.57       27.96      1.39 o
  13   3   0        0.04       -0.12      0.82 o
  14   3   0        4.88        8.35      1.49 o
  15   3   0        5.79        6.79      1.92 o
   0   4   0    33231.21    27628.57    350.40 o
   1   4   0    14189.59    13267.58    118.00 o
   2   4   0      248.24      263.61      2.81 o
   3   4   0      157.03      128.11      1.68 o
   4   4   0      261.53      249.92      2.64 o
   5   4   0      102.08      105.90      1.67 o
   6   4   0       31.00       39.49      1.09 o
   7   4   0      313.47      315.55      3.80 o
   8   4   0      168.36      170.06      2.61 o
   9   4   0      773.66      740.86      7.91 o
  10   4   0       32.30       26.30      1.26 o
  11   4   0       69.83       70.04      1.97 o
  12   4   0        9.08        8.72      1.04 o
  13   4   0        1.51        1.70      0.92 o
  14   4   0        0.47        1.26      1.26 o
  15   4   0       34.20       48.82      3.51 o
   1   5   0       36.40       33.57      0.86 o
   2   5   0      152.17      154.24      1.92 o
   3   5   0       54.03       55.42      1.08 o
   4   5   0      290.80      280.43      3.20 o
   5   5   0       11.47       10.58      0.57 o
   6   5   0        1.16        1.58      0.46 o
   7   5   0      248.59      231.19      3.07 o
   8   5   0        0.39       -0.21      0.59 o
   9   5   0      414.93      420.01      5.11 o
  10   5   0       53.14       56.34      1.75 o
  11   5   0      172.39      171.24      3.06 o
  12   5   0        1.77        4.33      0.95 o
  13   5   0        2.46        2.98      0.99 o
  14   5   0       14.99       19.31      1.82 o
  15   5   0       12.22       10.73      2.00 o
   0   6   0     3070.06     3048.88     38.76 o
   1   6   0     1043.32     1081.31     10.15 o
   2   6   0      987.68     1014.98      9.60 o
   3   6   0      792.54      759.60      7.42 o
   4   6   0      901.55      929.27      8.99 o
   5   6   0        8.70        8.37      0.60 o
   6   6   0       24.92       24.89      0.94 o
   7   6   0        3.15        2.13      0.55 o
   8   6   0       62.27       58.87      1.48 o
   9   6   0        0.12       -0.67      0.67 o
  10   6   0      259.38      258.11      3.48 o
  11   6   0       47.76       51.36      1.68 o
  12   6   0        5.31        4.11      0.86 o
  13   6   0        0.34       -0.23      0.91 o
  14   6   0        7.79        8.14      1.78 o
  15   6   0        0.94        1.16      1.65 o
   1   7   0        5.58        6.00      0.54 o
   2   7   0     1516.79     1651.12     15.29 o
   3   7   0       33.75       36.73      1.19 o
   4   7   0       82.72       86.68      1.56 o
   5   7   0        1.46        0.02      0.46 o
   6   7   0        2.70        1.04      0.54 o
   7   7   0      176.76      179.89      2.70 o
   8   7   0       89.36       87.19      1.96 o
   9   7   0       18.13       17.36      1.11 o
  10   7   0       13.67       13.28      1.03 o
  11   7   0        0.77        0.27      0.79 o
  12   7   0        3.75        3.20      1.14 o
  13   7   0       11.40       12.83      1.25 o
  14   7   0        0.62       -1.24      1.30 o
   0   8   0     3251.89     3273.06     41.83 o
   1   8   0     3373.21     3521.75     31.77 o
   2   8   0       11.06        7.19      1.21 o
   3   8   0       84.73       91.71      1.62 o
   4   8   0        2.49        3.62      0.53 o
   5   8   0       32.04       33.80      1.27 o
   6   8   0       15.07       15.54      0.87 o
   7   8   0       73.13       67.81      1.72 o
   8   8   0      231.67      222.91      3.29 o
   9   8   0      196.60      196.68      3.79 o
  10   8   0       22.02       24.08      1.47 o
  11   8   0       73.91       78.35      2.57 o
  12   8   0        5.66        6.78      1.11 o
  13   8   0        4.97        6.93      1.55 o
  14   8   0        0.32       -1.50      1.50 o
   1   9   0       38.28       42.78      1.18 o
   2   9   0       16.50       14.94      0.82 o
   3   9   0       11.27       10.92      0.70 o
   4   9   0       73.39       83.35      1.65 o
   5   9   0       33.67       36.83      1.22 o
   6   9   0        8.33        7.16      0.77 o
   7   9   0      228.22      223.82      3.29 o
   8   9   0       82.42       78.71      1.96 o
   9   9   0       43.62       41.68      1.56 o
  10   9   0       34.11       41.58      2.02 o
  11   9   0      121.21      127.67      2.70 o
  12   9   0        3.41        3.15      1.12 o
  13   9   0        5.61        5.94      1.49 o
  14   9   0        9.53       11.85      2.93 o
   0  10   0      499.05      541.68     10.06 o
   1  10   0      489.32      503.44      5.49 o
   2  10   0      107.54      105.16      1.91 o
   3  10   0      130.83      127.61      2.63 o
   4  10   0       30.75       31.54      1.15 o
   5  10   0      152.28      154.06      2.51 o
   6  10   0       25.60       25.62      1.13 o
   7  10   0       57.62       60.74      1.79 o
   8  10   0        7.87        5.20      0.89 o
   9  10   0       13.58       14.76      1.13 o
  10  10   0       32.89       33.21      1.53 o
  11  10   0        3.49        2.07      1.02 o
  12  10   0        0.35        0.05      1.15 o
  13  10   0        0.02       -1.32      1.32 o
   1  11   0       10.80        8.27      0.86 o
   2  11   0      167.50      175.01      3.02 o
   3  11   0       28.21       32.72      1.21 o
   4  11   0        0.93       -0.60      0.60 o
   5  11   0        0.09       -0.63      0.63 o
   6  11   0        0.08       -0.64      0.64 o
   7  11   0       61.21       62.28      1.75 o
   8  11   0        2.10       -0.15      0.75 o
   9  11   0       14.62       14.60      1.18 o
  10  11   0       16.53       20.83      1.33 o
  11  11   0        8.47        8.29      1.34 o
  12  11   0       13.87       16.55      2.03 o
  13  11   0        0.30       -1.54      1.54 o
   0  12   0      307.99      302.72      6.73 o
   1  12   0      105.65       98.89      2.02 o
   2  12   0      511.58      512.24      6.47 o
   3  12   0        3.60        1.18      0.74 o
   4  12   0        0.00       -0.64      0.64 o
   5  12   0        1.46       -0.68      0.68 o
   6  12   0        1.06       -0.69      0.69 o
   7  12   0        0.40       -0.37      0.75 o
   8  12   0       19.66       17.99      1.19 o
   9  12   0        7.62        8.01      1.07 o
  10  12   0       25.72       29.37      1.84 o
  11  12   0       20.53       22.60      1.67 o
  12  12   0       21.79       29.96      2.69 o
   1  13   0       99.09      104.54      2.18 o
   2  13   0      121.35      116.57      2.29 o
   3  13   0       46.68       46.43      1.56 o
   4  13   0        7.08        5.81      0.92 o
   5  13   0       15.78       14.80      1.04 o
   6  13   0        1.21        0.63      0.78 o
   7  13   0        0.10       -0.61      1.11 o
   8  13   0        4.23        2.85      1.13 o
   9  13   0        0.59        0.48      1.20 o
  10  13   0       39.95       46.57      2.05 o
  11  13   0       14.25       12.35      2.32 o
   0  14   0      175.59      187.25      4.36 o
   1  14   0       70.54       72.34      2.12 o
   2  14   0       46.44       44.89      1.57 o
   3  14   0       73.49       65.96      1.87 o
   4  14   0       14.39       11.74      1.08 o
   5  14   0       67.71       67.71      1.93 o
   6  14   0        0.64       -0.24      0.85 o
   7  14   0        1.06       -0.26      0.84 o
   8  14   0        3.49        1.95      1.09 o
   9  14   0        0.05        0.07      1.09 o
  10  14   0       11.86       15.91      1.77 o
  11  14   0        0.38        0.07      1.60 o
   1  15   0       12.45       11.37      1.14 o
   2  15   0       37.05       34.46      1.45 o
   3  15   0        0.01       -0.82      0.88 o
   4  15   0        0.24       -0.74      0.79 o
   5  15   0        0.28       -0.29      0.81 o
   6  15   0        0.03       -0.12      0.87 o
   7  15   0        4.15        3.68      1.14 o
   8  15   0        0.02        0.46      1.44 o
   9  15   0       13.25       17.55      1.79 o
  10  15   0        5.05        3.69      1.71 o
   0  16   0        2.93        0.63      1.21 o
   1  16   0       19.92       17.36      1.37 o
   2  16   0       70.96       71.79      2.23 o
   3  16   0       21.43       18.63      1.28 o
   4  16   0        2.11        1.35      0.93 o
   5  16   0        3.26        3.93      1.11 o
   6  16   0        0.00       -0.57      1.01 o
   7  16   0        0.71       -0.08      1.21 o
   8  16   0        3.91        6.01      1.47 o
   9  16   0        6.07        5.72      1.77 o
   1  17   0        1.57        0.96      0.94 o
   2  17   0        0.51        0.53      1.03 o
   3  17   0        1.68        3.19      1.10 o
   4  17   0        0.10       -1.11      1.11 o
   5  17   0        0.46       -1.09      1.09 o
   6  17   0        0.22       -1.19      1.19 o
   7  17   0        0.00       -1.00      1.24 o
   8  17   0        3.29        1.82      1.59 o
   0  18   0        7.51        6.68      2.05 o
   1  18   0        9.18        7.31      1.54 o
   2  18   0        5.80        4.42      1.35 o
   3  18   0        6.35        3.74      1.32 o
   4  18   0        4.55        4.97      1.43 o
   5  18   0        0.00       -1.23      1.23 o
   6  18   0        6.01        7.81      3.49 o
   1  19   0        1.99        0.37      1.30 o
   2  19   0        2.97        0.85      1.33 o
   3  19   0        0.12       -0.39      1.30 o
   4  19   0        1.12       -0.28      1.64 o
 -16   1   1        1.43       -0.56      1.71 o
 -15   1   1        0.68       -1.14      1.14 o
 -14   1   1       14.47       16.09      1.29 o
 -13   1   1        1.12        0.73      0.86 o
 -12   1   1       45.18       45.60      2.27 o
 -11   1   1      200.01      195.27      4.54 o
 -10   1   1      674.49      644.09      7.11 o
  -9   1   1      613.06      579.19      6.35 o
  -8   1   1      170.05      164.05      2.69 o
  -7   1   1      133.83      126.51      1.98 o
  -6   1   1       54.04       58.33      1.19 o
  -5   1   1      280.70      269.12      3.01 o
  -4   1   1      135.11      125.53      1.61 o
  -3   1   1     1125.11     1089.28      9.99 o
  -2   1   1      366.55      396.10      3.50 o
  -1   1   1     3309.10     3082.92     28.57 o
   0   1   1     1547.54     1445.31     16.20 o
   1   1   1     2629.41     2511.03     17.55 o
   2   1   1       87.19       85.46      0.93 o
   3   1   1      542.37      530.31      6.60 o
   4   1   1      515.33      532.09      4.53 o
   5   1   1     3818.91     4088.18     31.64 o
   6   1   1       68.02       77.19      1.44 o
   7   1   1       87.90      100.29      1.75 o
   8   1   1        6.73        3.63      0.63 o
   9   1   1       83.64       84.10      1.85 o
  10   1   1        7.39        5.35      0.80 o
  11   1   1       58.63       51.31      1.70 o
  12   1   1       10.16        9.67      1.04 o
  13   1   1        0.20        0.65      1.69 o
  14   1   1        1.33        2.90      2.11 o
  15   1   1        2.69        5.77      3.34 o
 -15   2   1       21.30       25.86      1.99 o
 -14   2   1        0.01       -0.77      0.92 o
 -13   2   1        7.35        7.43      1.04 o
 -12   2   1       32.75       32.24      1.44 o
 -11   2   1       35.33       30.78      1.37 o
 -10   2   1       72.89       62.23      1.92 o
  -9   2   1      106.35       99.74      2.63 o
  -8   2   1      458.04      483.79      5.35 o
  -7   2   1      299.22      309.12      3.65 o
  -6   2   1      620.57      631.64      6.38 o
  -5   2   1      574.33      562.04      5.63 o
  -4   2   1       35.91       34.56      0.89 o
  -3   2   1       92.71       98.55      1.29 o
  -2   2   1     3502.77     3504.33     29.00 o
  -1   2   1    14248.88    12969.39    107.41 o
   0   2   1     1905.08     1805.29     14.11 o
   1   2   1     3036.77     2932.34     33.85 o
   2   2   1      907.82      932.77      6.99 o
   3   2   1       15.19       10.14      0.59 o
   4   2   1      664.26      714.75      5.95 o
   5   2   1     2817.30     3083.88     25.73 o
   6   2   1       73.88       72.78      1.40 o
   7   2   1      191.50      168.37      2.43 o
   8   2   1       31.30       31.58      1.14 o
   9   2   1      105.47      104.60      2.20 o
  10   2   1        1.27       -0.64      0.64 o
  11   2   1        7.09        4.71      1.13 o
  12   2   1       10.27       14.38      1.27 o
  13   2   1        2.45        0.38      1.62 o
  14   2   1       50.05       62.83      4.13 o
  15   2   1       15.88       22.39      3.03 o
 -15   3   1        2.24        3.48      1.35 o
 -14   3   1        0.05       -0.33      0.99 o
 -13   3   1       12.43       15.12      1.17 o
 -12   3   1       62.92       60.83      1.86 o
 -11   3   1      182.49      180.41      3.07 o
 -10   3   1     1317.52     1304.30     12.98 o
  -9   3   1      511.57      499.91      5.70 o
  -8   3   1        1.24       -0.11      0.61 o
  -7   3   1        0.90        0.00      0.46 o
  -6   3   1       18.88       21.89      1.01 o
  -5   3   1      204.53      212.97      2.56 o
  -4   3   1      565.63      590.28      5.79 o
  -3   3   1     1123.21     1067.70     10.84 o
  -2   3   1     7076.33     6615.85     54.42 o
  -1   3   1     7223.96     6882.78     50.21 o
   0   3   1     7440.88     6901.52     53.39 o
   1   3   1      864.87      887.40      7.55 o
   2   3   1     1558.25     1528.79     11.99 o
   3   3   1      447.21      444.39      3.60 o
   4   3   1      483.54      502.51      4.11 o
   5   3   1     2410.73     2624.79     22.04 o
   6   3   1      369.62      392.46      4.35 o
   7   3   1      112.95      107.23      1.86 o
   8   3   1      360.58      362.26      4.36 o
   9   3   1       26.00       25.29      1.12 o
  10   3   1        8.63        7.14      0.88 o
  11   3   1       16.29       13.88      1.05 o
  12   3   1        1.54        0.23      1.03 o
  13   3   1        2.30       -0.06      1.65 o
  14   3   1        3.23        3.42      2.13 o
  15   3   1        8.35       16.45      2.87 o
 -15   4   1        4.97        6.87      1.48 o
 -14   4   1        0.18        0.48      1.03 o
 -13   4   1        3.31        3.76      0.96 o
 -12   4   1       12.67       10.08      1.08 o
 -11   4   1        1.92       -1.04      1.04 o
 -10   4   1       57.96       55.02      2.02 o
  -9   4   1       15.24       14.88      1.80 o
  -8   4   1      112.65      103.64      1.94 o
  -7   4   1       43.32       44.38      1.21 o
  -6   4   1        1.83        3.77      0.48 o
  -5   4   1       13.40        9.80      0.64 o
  -4   4   1      299.65      265.83      3.28 o
  -3   4   1      484.40      511.14      5.04 o
  -2   4   1      695.03      672.97      5.92 o
  -1   4   1       84.63       90.73      1.13 o
   0   4   1     1338.67     1278.60     11.64 o
   1   4   1     1151.15     1170.32     10.70 o
   2   4   1      321.52      315.48      2.80 o
   3   4   1       19.12       16.67      0.51 o
   4   4   1        0.15       -0.29      0.29 o
   5   4   1       81.40       80.21      1.25 o
   6   4   1       22.42       27.55      0.90 o
   7   4   1       11.37        9.60      0.72 o
   8   4   1        0.02       -0.58      0.58 o
   9   4   1      214.60      210.36      3.23 o
  10   4   1       18.04       14.79      1.04 o
  11   4   1       13.58       11.41      1.03 o
  12   4   1        8.39        7.67      1.50 o
  13   4   1        1.48        1.25      1.75 o
  14   4   1        5.71        2.56      2.08 o
  15   4   1        1.38        0.39      1.72 o
 -15   5   1        3.85        5.76      1.68 o
 -14   5   1        0.16       -1.09      1.09 o
 -13   5   1        0.06        1.07      0.90 o
 -12   5   1        2.77        1.63      0.87 o
 -11   5   1       17.27       14.59      1.14 o
 -10   5   1      530.54      538.54      6.32 o
  -9   5   1        0.48       -1.01      1.01 o
  -8   5   1      457.72      453.80      5.20 o
  -7   5   1       63.39       60.83      1.67 o
  -6   5   1       62.29       64.84      1.50 o
  -5   5   1      123.48      127.44      1.92 o
  -4   5   1      462.45      492.85      5.05 o
  -3   5   1     1068.66     1138.21      9.82 o
  -2   5   1       52.11       62.86      1.09 o
  -1   5   1       57.17       59.13      0.95 o
   0   5   1      309.58      299.59      3.13 o
   1   5   1     1289.07     1344.97     12.55 o
   2   5   1       31.94       31.57      0.61 o
   3   5   1      318.49      347.04      3.43 o
   4   5   1       45.55       48.00      0.93 o
   5   5   1       87.53       99.17      1.53 o
   6   5   1      197.64      190.32      2.41 o
   7   5   1      255.60      253.24      3.06 o
   8   5   1        0.30       -0.53      0.53 o
   9   5   1       91.23       88.49      1.84 o
  10   5   1       31.28       27.71      1.44 o
  11   5   1        2.83        1.69      0.76 o
  12   5   1        1.91        2.08      1.15 o
  13   5   1        3.23        3.33      1.55 o
  14   5   1        1.69        2.64      1.68 o
 -15   6   1       17.94       25.72      2.02 o
 -14   6   1        0.09        0.27      1.22 o
 -13   6   1       10.52       11.95      1.30 o
 -12   6   1        0.85        0.99      0.85 o
 -11   6   1       39.49       40.89      1.80 o
 -10   6   1       23.02       26.61      1.37 o
  -9   6   1      541.26      530.10      6.70 o
  -8   6   1        7.46        8.92      0.83 o
  -7   6   1       88.89       85.42      1.72 o
  -6   6   1       69.15       80.69      1.57 o
  -5   6   1       44.50       39.88      1.09 o
  -4   6   1       31.31       24.88      0.69 o
  -3   6   1      307.15      329.67      3.61 o
  -2   6   1       22.06       20.99      0.73 o
   0   6   1     1340.90     1356.88     13.74 o
   1   6   1        4.59        4.76      0.60 o
   2   6   1      971.58     1023.68      8.95 o
   3   6   1       15.42       19.06      0.66 o
   4   6   1      251.70      235.44      2.65 o
   5   6   1      570.89      597.25      5.74 o
   6   6   1       81.41       82.69      1.54 o
   7   6   1      477.63      465.64      4.89 o
   8   6   1       45.27       42.97      1.30 o
   9   6   1      368.46      370.13      4.33 o
  10   6   1       12.95       13.27      1.06 o
  11   6   1        3.13        3.20      0.97 o
  12   6   1        0.17       -0.75      1.11 o
  13   6   1        0.01        0.06      1.53 o
  14   6   1       22.26       29.32      2.56 o
 -15   7   1       12.61       19.24      2.28 o
 -14   7   1        3.60        5.92      1.45 o
 -13   7   1       12.11        9.46      1.30 o
 -12   7   1        7.46        7.16      1.06 o
 -11   7   1        0.56       -0.84      0.84 o
 -10   7   1      770.65      788.87      8.59 o
  -9   7   1      543.42      552.10      8.03 o
  -8   7   1        6.50        5.57      0.78 o
  -7   7   1        0.03       -0.58      0.58 o
  -6   7   1       51.76       61.77      1.43 o
  -5   7   1      180.30      175.05      2.12 o
  -4   7   1      133.48      152.29      2.18 o
  -3   7   1      793.35      784.21      7.71 o
  -2   7   1       94.55       95.58      1.55 o
  -1   7   1       45.27       57.74      2.28 o
   0   7   1     2157.56     2280.76     22.73 o
   1   7   1      680.74      698.45      7.52 o
   2   7   1       22.96       17.25      0.63 o
   3   7   1       95.81      114.47      1.76 o
   4   7   1      106.56       95.69      1.66 o
   5   7   1      726.24      779.24      7.87 o
   6   7   1      705.99      683.98      7.14 o
   7   7   1      190.34      192.97      2.66 o
   8   7   1        1.69        1.00      0.64 o
   9   7   1       12.45       12.58      0.93 o
  10   7   1      120.43      122.07      3.20 o
  11   7   1        6.54        6.35      1.10 o
  12   7   1        4.94        6.88      1.51 o
  13   7   1        4.76        5.73      1.83 o
  14   7   1        4.37        7.05      1.85 o
 -14   8   1        1.24        1.04      1.55 o
 -13   8   1        8.75        8.48      1.32 o
 -12   8   1       28.05       26.38      1.47 o
 -11   8   1        3.72        3.80      1.00 o
 -10   8   1       83.92       91.80      2.60 o
  -9   8   1       12.98       11.05      1.09 o
  -8   8   1      140.30      137.23      2.93 o
  -7   8   1       19.44       18.44      0.95 o
  -6   8   1       65.43       63.13      1.56 o
  -5   8   1       29.99       27.51      1.02 o
  -4   8   1      322.29      316.77      3.74 o
  -3   8   1      102.92      110.93      1.81 o
  -2   8   1       69.89       80.49      1.48 o
  -1   8   1       19.63       19.20      0.75 o
   0   8   1      749.91      731.92      7.96 o
   1   8   1      330.76      318.63      4.78 o
   2   8   1        0.22       -0.43      0.43 o
   3   8   1        4.89        5.27      0.55 o
   4   8   1      100.07      102.34      2.06 o
   5   8   1       42.98       41.10      1.28 o
   6   8   1       15.27       12.83      0.88 o
   7   8   1        5.10        5.63      0.76 o
   8   8   1        0.83       -0.67      0.67 o
   9   8   1      103.50      105.76      2.68 o
  10   8   1       13.42       14.49      1.24 o
  11   8   1        0.47       -0.18      1.12 o
  12   8   1        3.29        5.41      1.79 o
  13   8   1        0.02       -0.22      1.46 o
  14   8   1        0.64       -1.40      1.58 o
 -14   9   1        3.45        2.17      1.62 o
 -13   9   1        1.43        1.26      1.29 o
 -12   9   1       38.07       36.68      2.37 o
 -11   9   1        1.89        0.03      0.88 o
 -10   9   1       11.54       12.36      1.14 o
  -9   9   1        0.58       -0.99      0.99 o
  -8   9   1      261.04      252.71      3.65 o
  -7   9   1        1.53        1.68      0.71 o
  -6   9   1        6.77        9.16      0.79 o
  -5   9   1       82.87       81.60      1.71 o
  -4   9   1        3.44        3.01      0.57 o
  -3   9   1       29.58       29.93      1.06 o
  -2   9   1      169.35      186.28      2.56 o
  -1   9   1       77.10       79.11      1.55 o
   0   9   1      444.20      430.29      5.17 o
   1   9   1      959.49      995.69     10.62 o
   2   9   1      254.07      256.20      3.21 o
   3   9   1       11.83       11.31      0.71 o
   4   9   1        1.67       -0.51      0.53 o
   5   9   1        6.20        4.98      0.69 o
   6   9   1        0.01       -0.25      0.62 o
   7   9   1      213.16      203.55      3.14 o
   8   9   1        0.31       -0.58      0.75 o
   9   9   1        0.63       -0.76      0.76 o
  10   9   1        0.08       -0.88      0.88 o
  11   9   1        1.52       -1.07      1.07 o
  12   9   1       14.45       15.35      1.90 o
  13   9   1        5.16        4.53      1.73 o
 -13  10   1        0.48        0.21      1.40 o
 -12  10   1        0.03        0.87      1.06 o
 -11  10   1        0.06       -0.98      0.98 o
 -10  10   1        2.41        0.83      0.91 o
  -9  10   1       46.98       38.59      1.54 o
  -8  10   1       13.87       11.44      0.99 o
  -7  10   1       52.08       44.58      1.53 o
  -6  10   1       51.69       45.16      1.44 o
  -5  10   1       14.12       10.22      0.80 o
  -4  10   1        9.08       10.57      0.78 o
  -3  10   1       20.33       20.40      0.92 o
  -2  10   1        0.21        0.32      0.54 o
  -1  10   1        1.83        0.96      0.55 o
   0  10   1        0.24       -0.21      0.54 o
   1  10   1       38.69       31.75      1.12 o
   2  10   1        4.04        3.60      0.63 o
   3  10   1       85.72       81.87      1.68 o
   4  10   1       60.98       58.32      1.48 o
   5  10   1       27.57       23.51      1.05 o
   6  10   1       83.77       83.42      1.89 o
   7  10   1       67.71       74.82      1.91 o
   8  10   1       52.05       53.79      1.71 o
   9  10   1       31.11       29.61      1.51 o
  10  10   1        1.92        0.50      0.98 o
  11  10   1        5.62        5.76      2.47 o
  12  10   1        8.01        7.72      1.84 o
  13  10   1        0.19       -1.47      1.47 o
 -13  11   1        0.00       -1.39      1.39 o
 -12  11   1        0.08       -0.82      1.23 o
 -11  11   1       29.43       30.14      1.68 o
 -10  11   1      102.29       98.23      2.62 o
  -9  11   1      165.05      169.94      3.08 o
  -8  11   1        7.98       11.56      1.13 o
  -7  11   1       11.15       11.32      0.98 o
  -6  11   1       61.15       57.49      1.64 o
  -5  11   1        1.04        3.28      0.71 o
  -4  11   1       31.88       30.97      1.27 o
  -3  11   1        4.83        3.12      0.68 o
  -2  11   1      331.98      328.29      4.06 o
  -1  11   1        6.13        3.96      0.72 o
   0  11   1      868.68      868.69      8.83 o
   1  11   1        1.56        1.13      0.80 o
   2  11   1      276.01      274.98      3.58 o
   3  11   1       32.40       34.48      1.24 o
   4  11   1       25.77       28.09      1.38 o
   5  11   1       50.72       47.13      1.59 o
   6  11   1      250.93      241.97      3.52 o
   7  11   1       29.33       28.96      1.30 o
   8  11   1        2.33        2.16      0.92 o
   9  11   1       20.59       22.46      1.47 o
  10  11   1        0.02       -0.56      1.10 o
  11  11   1        0.07       -1.40      1.40 o
  12  11   1       11.93       14.94      2.05 o
 -12  12   1        7.10        6.12      1.63 o
 -11  12   1        1.96        1.43      1.14 o
 -10  12   1       22.35       26.26      1.64 o
  -9  12   1        0.10       -0.75      0.88 o
  -8  12   1       12.12       10.95      1.11 o
  -7  12   1        3.02        2.19      0.82 o
  -6  12   1        0.61       -0.05      0.72 o
  -5  12   1       67.04       65.48      1.75 o
  -4  12   1        2.11        0.49      0.69 o
  -3  12   1       83.66       82.33      1.85 o
  -2  12   1       16.63       17.25      1.33 o
  -1  12   1       19.22       19.74      1.02 o
   0  12   1      178.41      187.49      3.56 o
   1  12   1      112.36      109.89      2.33 o
   2  12   1       94.72       90.00      2.27 o
   3  12   1       95.68       88.65      1.93 o
   4  12   1        8.91        7.06      0.88 o
   5  12   1        1.59        0.86      0.77 o
   6  12   1        3.70        4.00      0.88 o
   7  12   1        5.67        4.29      0.96 o
   8  12   1        0.47       -0.42      0.90 o
   9  12   1       17.62       17.75      1.90 o
  10  12   1       15.17       14.31      1.59 o
  11  12   1        4.75        1.31      1.58 o
  12  12   1        0.94       -1.12      1.64 o
 -12  13   1        2.71        0.87      1.55 o
 -11  13   1       12.22       13.58      1.88 o
 -10  13   1       10.86       14.30      1.59 o
  -9  13   1        0.91        0.10      1.04 o
  -8  13   1       24.37       25.61      1.75 o
  -7  13   1       35.43       35.67      1.49 o
  -6  13   1        6.12        6.35      0.92 o
  -5  13   1       22.98       19.89      1.32 o
  -4  13   1       14.82       14.95      1.03 o
  -3  13   1       21.75       27.49      1.23 o
  -2  13   1        1.26        2.56      0.77 o
  -1  13   1        7.57        6.90      0.86 o
   0  13   1       59.96       63.71      2.58 o
   1  13   1       68.41       70.75      1.98 o
   2  13   1       45.95       47.26      2.04 o
   3  13   1       46.32       44.67      1.52 o
   4  13   1        1.35        0.38      0.76 o
   5  13   1       12.73       13.90      1.06 o
   6  13   1        1.46        0.21      0.86 o
   7  13   1       51.11       47.76      1.92 o
   8  13   1        0.74        1.29      1.02 o
   9  13   1        0.71        0.24      1.24 o
  10  13   1        7.24        4.65      1.66 o
  11  13   1        0.53        1.40      1.67 o
 -11  14   1        2.32        1.32      1.58 o
 -10  14   1        3.96        1.39      1.30 o
  -9  14   1        0.31        0.85      1.09 o
  -8  14   1       55.35       63.04      2.34 o
  -7  14   1        8.31        6.08      1.14 o
  -6  14   1        1.77        0.85      0.86 o
  -5  14   1        1.12        0.67      1.16 o
  -4  14   1        1.92        0.92      0.80 o
  -3  14   1        5.75        5.44      0.88 o
  -2  14   1        9.11       10.36      0.99 o
  -1  14   1        0.08       -0.72      0.72 o
   0  14   1       39.09       33.92      1.35 o
   1  14   1       33.20       35.64      2.71 o
   2  14   1       13.30       13.94      1.17 o
   3  14   1       24.59       21.63      1.20 o
   4  14   1       24.19       21.99      1.30 o
   5  14   1        3.85        1.73      1.23 o
   6  14   1        0.59       -0.06      0.93 o
   7  14   1        3.35        3.75      1.08 o
   8  14   1       72.75       73.75      4.14 o
   9  14   1        2.35        2.58      1.54 o
  10  14   1        5.32        5.66      1.77 o
 -10  15   1        1.56        1.40      2.02 o
  -9  15   1       42.26       44.12      2.62 o
  -8  15   1       18.84       22.42      1.62 o
  -7  15   1        5.14        3.91      1.09 o
  -6  15   1       29.12       29.55      1.97 o
  -5  15   1        1.67        0.85      0.97 o
  -4  15   1        0.01       -0.87      0.87 o
  -3  15   1       34.07       35.31      2.10 o
  -2  15   1       55.66       61.22      1.87 o
  -1  15   1        0.86        0.28      0.89 o
   0  15   1       35.72       30.47      1.37 o
   1  15   1       36.22       31.62      1.40 o
   2  15   1      242.34      247.83      4.15 o
   3  15   1       20.23       18.68      1.35 o
   4  15   1        0.03       -0.88      0.88 o
   5  15   1       27.13       27.74      1.54 o
   6  15   1        3.77        0.86      1.32 o
   7  15   1        0.42        1.51      1.22 o
   8  15   1        3.50        7.84      1.51 o
   9  15   1        4.02        5.64      1.71 o
  -9  16   1        0.14       -0.53      1.49 o
  -8  16   1        0.71        0.19      1.25 o
  -7  16   1        0.14        0.05      1.10 o
  -6  16   1        1.19        1.90      1.12 o
  -5  16   1       11.70        7.37      1.19 o
  -4  16   1       22.07       16.21      1.41 o
  -3  16   1       42.33       41.92      1.80 o
  -2  16   1        6.59        5.98      1.12 o
  -1  16   1        9.53       10.79      1.32 o
   0  16   1       28.67       25.47      1.52 o
   1  16   1       31.22       28.08      1.58 o
   2  16   1       48.94       45.02      1.88 o
   3  16   1       10.65        8.40      1.15 o
   4  16   1        0.02       -0.56      0.97 o
   5  16   1        0.92        0.89      1.04 o
   6  16   1        3.18        1.04      1.23 o
   7  16   1        0.36       -0.52      1.24 o
   8  16   1        0.05        0.47      1.52 o
  -8  17   1        6.01        5.63      1.71 o
  -7  17   1        0.10       -1.36      1.37 o
  -6  17   1        0.27       -0.15      1.25 o
  -5  17   1        0.28        0.38      1.05 o
  -4  17   1       14.36       14.01      1.40 o
  -3  17   1        0.10        0.33      1.03 o
  -2  17   1        8.72       10.82      1.44 o
  -1  17   1        6.48        5.30      1.14 o
   0  17   1        1.89        0.04      1.02 o
   1  17   1        2.50        1.84      1.07 o
   2  17   1        0.76       -0.13      1.02 o
   3  17   1        9.85        8.78      1.24 o
   4  17   1        1.31        0.38      1.18 o
   5  17   1        1.45        2.11      1.22 o
   6  17   1        1.86        1.05      1.29 o
   7  17   1        1.82        0.32      1.57 o
  -6  18   1        1.87        1.24      1.53 o
  -5  18   1        0.00       -1.52      1.52 o
  -4  18   1        1.00        1.27      1.27 o
  -3  18   1        0.14       -1.31      1.36 o
  -2  18   1        0.57       -0.35      1.22 o
  -1  18   1        9.04        8.76      1.42 o
   0  18   1        0.35       -0.82      1.14 o
   1  18   1       18.23       17.05      1.60 o
   2  18   1        0.83        0.80      1.22 o
   3  18   1        3.17        1.91      1.33 o
   4  18   1        3.11        2.74      1.38 o
   5  18   1        0.06        1.05      1.34 o
   6  18   1        0.74        0.38      1.93 o
  -4  19   1        0.63       -1.46      1.46 o
  -3  19   1        0.20       -0.02      1.46 o
  -2  19   1        0.37        0.48      1.49 o
  -1  19   1        5.30        9.96      1.81 o
   0  19   1        1.12       -0.37      1.34 o
   1  19   1       36.17       36.60      2.90 o
   2  19   1       27.13       22.71      2.17 o
   3  19   1       26.02       21.45      2.16 o
   4  19   1        0.28       -1.76      1.76 o
 -16   0   2        0.51        1.49      1.84 o
 -15   0   2        3.86        7.02      1.98 o
 -14   0   2       28.01       25.88      2.48 o
 -13   0   2      117.86      122.69      6.14 o
 -12   0   2       11.86       15.19      1.58 o
 -11   0   2       65.20       64.06      3.14 o
 -10   0   2      227.96      218.84      6.17 o
  -9   0   2      510.25      495.80     10.26 o
  -8   0   2      734.00      773.33     14.45 o
  -7   0   2      172.40      200.45      3.68 o
  -6   0   2      331.30      389.76      7.15 o
  -5   0   2     2890.13     3167.85     40.24 o
  -4   0   2     6340.29     6531.28     71.00 o
  -3   0   2     2890.47     3026.73     38.27 o
  -2   0   2     9391.05     8782.05    137.36 o
   1   0   2     3046.75     2870.68     36.87 o
   2   0   2       75.72       66.48      0.95 o
   3   0   2       63.32       56.94      1.12 o
   4   0   2       25.45       22.83      1.19 o
   5   0   2      890.54     1041.64     22.04 o
   6   0   2      391.69      383.98      6.01 o
   7   0   2      103.40      116.25      2.54 o
   8   0   2       10.12        8.81      1.98 o
   9   0   2       30.62       21.46      1.48 o
  10   0   2      134.62      112.16      5.86 o
  11   0   2        5.58        3.82      2.21 o
  12   0   2       13.02       17.13      3.09 o
  13   0   2        4.89        4.53      2.66 o
  14   0   2        6.27       12.12      3.40 o
 -16   1   2        6.33        5.10      1.42 o
 -15   1   2       12.20       17.53      1.83 o
 -14   1   2        0.19       -0.99      0.99 o
 -13   1   2       13.84       11.00      1.34 o
 -12   1   2       10.59       11.80      1.03 o
 -11   1   2        2.39        2.41      0.80 o
 -10   1   2        5.21        3.70      0.79 o
  -9   1   2       20.05       21.09      0.99 o
  -8   1   2       73.04       68.74      1.97 o
  -7   1   2        5.19        3.70      0.50 o
  -6   1   2       18.13       14.27      0.64 o
  -5   1   2      326.49      348.85      3.68 o
  -4   1   2       75.95       80.36      1.30 o
  -3   1   2     1392.14     1392.71     13.86 o
  -2   1   2     1676.81     1660.63     16.54 o
  -1   1   2     3696.89     3546.06     77.61 o
   0   1   2       61.04       53.23      0.94 o
   1   1   2      542.54      539.54      5.05 o
   2   1   2      408.41      435.51      3.05 o
   3   1   2       37.23       43.63      0.73 o
   4   1   2      995.11     1088.78      8.77 o
   5   1   2       38.95       41.62      0.92 o
   6   1   2      631.05      677.31      6.85 o
   7   1   2        3.53        3.19      0.47 o
   8   1   2        0.18       -0.59      0.59 o
   9   1   2       18.57       13.86      1.22 o
  10   1   2       41.08       27.13      2.35 o
  11   1   2        1.64        0.29      1.47 o
  12   1   2        1.40        0.99      1.58 o
  13   1   2        1.48        0.45      1.78 o
  14   1   2        0.35        1.11      1.93 o
 -16   2   2        1.76        2.32      1.40 o
 -15   2   2        0.17       -1.07      1.07 o
 -14   2   2        0.02        0.75      1.08 o
 -13   2   2        0.58        0.69      1.04 o
 -12   2   2        0.00       -0.06      0.73 o
 -11   2   2        3.22        3.43      0.78 o
 -10   2   2       66.92       68.81      1.77 o
  -9   2   2        4.31        4.44      0.71 o
  -8   2   2       12.88       12.08      0.74 o
  -7   2   2        7.83        7.50      0.97 o
  -6   2   2       93.96      100.50      1.60 o
  -5   2   2       75.66       73.27      1.26 o
  -4   2   2      172.14      174.21      2.05 o
  -3   2   2     2309.48     2305.41     20.73 o
  -2   2   2     2313.37     2297.98     20.74 o
  -1   2   2      610.06      607.81      6.18 o
   0   2   2      170.29      163.88      1.59 o
   1   2   2      539.75      536.65      4.12 o
   2   2   2       65.82       60.68      0.64 o
   3   2   2      325.49      338.00      2.80 o
   4   2   2      866.57      938.22      7.21 o
   5   2   2       75.96       82.89      1.30 o
   6   2   2        0.87        0.32      0.33 o
   7   2   2       30.46       27.88      0.86 o
   8   2   2        0.62        0.18      0.55 o
   9   2   2        9.80        7.42      0.82 o
  10   2   2       33.90       23.56      3.67 o
  11   2   2        6.39        6.51      1.70 o
  12   2   2        1.14        1.65      1.64 o
  13   2   2        4.82        8.82      2.97 o
  14   2   2        0.87        3.10      2.09 o
 -15   3   2        4.42        5.48      1.35 o
 -14   3   2        5.13        6.31      1.27 o
 -13   3   2        8.26        7.08      1.24 o
 -12   3   2        1.04        0.46      0.81 o
 -11   3   2       24.90       23.55      1.58 o
 -10   3   2      146.54      151.22      3.52 o
  -9   3   2       17.60       17.03      0.93 o
  -8   3   2       35.04       33.80      1.54 o
  -7   3   2        0.77        0.01      0.44 o
  -6   3   2      171.54      156.30      2.13 o
  -5   3   2      559.35      598.48      6.53 o
  -4   3   2        0.04       -0.36      0.36 o
  -3   3   2        4.07        4.69      0.34 o
  -2   3   2      765.29      750.02     10.56 o
  -1   3   2      919.55      951.01      7.13 o
   0   3   2      589.02      608.77      4.62 o
   1   3   2        2.28        2.05      0.20 o
   2   3   2      248.18      254.32      1.96 o
   3   3   2       61.54       74.19      0.87 o
   4   3   2      561.74      603.30      5.14 o
   5   3   2       45.65       45.28      1.35 o
   6   3   2      105.70      120.46      1.62 o
   7   3   2      129.25      126.61      1.78 o
   8   3   2      392.37      365.86      4.43 o
   9   3   2       42.41       41.46      1.44 o
  10   3   2       55.63       40.49      3.23 o
  11   3   2        1.66       -1.34      1.46 o
  12   3   2        0.92       -0.83      1.56 o
  13   3   2        0.30        0.75      1.89 o
  14   3   2       12.77       15.10      1.99 o
 -15   4   2        1.28       -0.04      1.19 o
 -14   4   2        1.34        0.11      1.11 o
 -13   4   2       13.21       13.06      1.51 o
 -12   4   2        6.76        6.54      1.05 o
 -11   4   2        1.48        1.96      0.80 o
 -10   4   2      367.59      365.51      5.26 o
  -9   4   2      138.80      128.68      2.25 o
  -8   4   2       20.14       21.27      0.93 o
  -7   4   2       19.09       12.53      0.77 o
  -6   4   2      554.29      575.84      6.50 o
  -5   4   2     2104.38     2181.13     22.41 o
  -4   4   2     1886.25     1992.18     19.88 o
  -3   4   2     1346.86     1410.36     11.97 o
  -2   4   2      280.56      273.11      2.65 o
  -1   4   2      249.15      226.79      1.97 o
   0   4   2       53.77       48.57      0.96 o
   1   4   2      714.22      727.26      5.56 o
   2   4   2      217.39      248.13      2.06 o
   3   4   2      299.30      319.14      2.92 o
   4   4   2        0.72        0.82      0.28 o
   5   4   2      534.48      570.42      5.04 o
   6   4   2      187.08      187.23      2.19 o
   7   4   2      143.81      132.44      1.87 o
   8   4   2      140.46      153.47      2.62 o
   9   4   2      202.28      201.89      4.42 o
  10   4   2       87.81       75.35      2.80 o
  11   4   2       10.95       15.55      1.60 o
  12   4   2       19.46       17.77      1.79 o
  13   4   2        0.00       -1.24      1.24 o
  14   4   2        2.46        4.90      1.72 o
 -15   5   2       15.09       19.87      2.15 o
 -14   5   2        3.50        3.76      1.24 o
 -13   5   2        0.01        0.50      1.02 o
 -12   5   2        9.26       11.04      1.16 o
 -11   5   2       24.69       27.91      1.31 o
 -10   5   2       25.47       27.79      1.38 o
  -9   5   2        0.01       -0.16      0.68 o
  -8   5   2       99.81       98.81      2.07 o
  -7   5   2        4.63        5.80      0.67 o
  -6   5   2        3.62        3.58      0.58 o
  -5   5   2      244.88      260.75      3.37 o
  -4   5   2       39.81       41.67      1.04 o
  -3   5   2      119.65      117.79      1.48 o
  -1   5   2       11.06       11.70      0.46 o
   0   5   2       37.66       35.93      0.92 o
   1   5   2      382.47      394.80      3.44 o
   2   5   2       14.27       20.08      0.56 o
   3   5   2      494.27      532.67      4.62 o
   4   5   2      271.91      307.86      2.80 o
   5   5   2      459.57      475.21      4.36 o
   6   5   2      188.30      210.34      2.55 o
   7   5   2        2.84        2.54      0.56 o
   8   5   2       53.13       50.54      1.38 o
   9   5   2      185.14      174.08      3.12 o
  10   5   2        0.00       -1.11      1.11 o
  11   5   2       17.03       15.00      1.65 o
  12   5   2        3.17        2.07      1.38 o
  13   5   2        2.58        0.63      1.46 o
  14   5   2        2.92        3.73      1.74 o
 -15   6   2        4.12        7.66      1.79 o
 -14   6   2        1.34       -1.26      1.26 o
 -13   6   2        0.19       -0.68      1.25 o
 -12   6   2       75.22       82.19      3.02 o
 -11   6   2       47.41       48.18      1.93 o
 -10   6   2      186.13      192.44      3.95 o
  -9   6   2       62.26       57.99      1.80 o
  -8   6   2        0.05       -0.49      0.63 o
  -7   6   2        1.70        0.23      0.56 o
  -6   6   2       12.77        9.99      1.48 o
  -5   6   2      551.50      538.70      5.61 o
  -4   6   2      471.46      515.66      5.31 o
  -3   6   2     1079.68     1152.27     10.00 o
  -2   6   2        0.02        0.12      0.33 o
  -1   6   2        8.75        8.31      0.44 o
   0   6   2        9.68       10.91      0.50 o
   1   6   2        5.12        5.60      0.37 o
   2   6   2      145.43      150.17      2.78 o
   3   6   2      176.48      200.63      2.13 o
   4   6   2       35.02       35.98      0.86 o
   5   6   2        1.99        2.88      0.44 o
   6   6   2       13.41        9.78      0.60 o
   7   6   2        3.40        2.75      0.62 o
   8   6   2       61.65       61.95      1.54 o
   9   6   2        7.72        8.31      1.04 o
  10   6   2        2.75       -1.06      1.06 o
  11   6   2        2.18        0.02      1.18 o
  12   6   2        0.04       -0.65      1.30 o
  13   6   2        0.59        0.21      1.46 o
  14   6   2        0.27       -1.49      1.49 o
 -15   7   2        2.76        3.79      1.70 o
 -14   7   2        0.21       -1.31      1.34 o
 -13   7   2        2.80        2.64      1.46 o
 -12   7   2       24.86       28.25      1.76 o
 -11   7   2       38.58       37.39      1.64 o
 -10   7   2      179.13      196.05      4.19 o
  -9   7   2       16.55       15.30      1.15 o
  -8   7   2       75.47       72.34      1.72 o
  -7   7   2        1.87        2.13      0.60 o
  -6   7   2       36.85       38.22      1.70 o
  -5   7   2      641.28      644.33      6.07 o
  -4   7   2      135.89      147.15      1.97 o
  -3   7   2       20.44       25.44      0.88 o
  -2   7   2      397.88      421.71      4.10 o
  -1   7   2     1069.24     1072.53      9.37 o
   0   7   2       17.57       18.90      1.05 o
   1   7   2      149.75      169.17      2.00 o
   2   7   2       16.57       15.25      0.55 o
   3   7   2       16.09       17.82      0.67 o
   4   7   2        7.48       11.31      0.60 o
   5   7   2        1.77        2.39      0.48 o
   6   7   2      103.21      106.50      1.81 o
   7   7   2        6.59        5.04      0.90 o
   8   7   2      122.58      113.52      2.45 o
   9   7   2        1.53        4.27      1.18 o
  10   7   2        1.65        2.32      1.22 o
  11   7   2        4.77        4.78      2.03 o
  12   7   2        0.00       -1.31      1.31 o
  13   7   2        1.18       -0.76      1.59 o
 -14   8   2        2.28        2.43      1.57 o
 -13   8   2        0.00       -0.85      1.26 o
 -12   8   2       13.97       12.26      1.62 o
 -11   8   2        1.98        1.64      1.52 o
 -10   8   2      147.45      140.86      3.35 o
  -9   8   2        0.88       -0.74      0.74 o
  -8   8   2       95.53      100.85      2.07 o
  -7   8   2       65.52       64.15      1.57 o
  -6   8   2        2.42        2.30      0.49 o
  -5   8   2      560.88      579.53      6.14 o
  -4   8   2      949.91      946.54      9.29 o
  -3   8   2       90.60       88.62      1.58 o
  -2   8   2       44.12       31.55      1.22 o
  -1   8   2      199.75      202.73      2.38 o
   0   8   2        6.27       11.57      0.58 o
   1   8   2       16.67       22.57      0.87 o
   2   8   2       30.47       31.72      0.89 o
   3   8   2        1.63        1.42      0.35 o
   4   8   2       16.53       14.25      0.80 o
   5   8   2        3.29        3.34      0.63 o
   6   8   2      377.81      395.59      5.66 o
   7   8   2        3.03        1.24      0.69 o
   8   8   2        0.04       -0.77      0.77 o
   9   8   2       57.06       52.92      3.79 o
  10   8   2        6.97        9.47      1.76 o
  11   8   2        0.27        1.07      1.33 o
  12   8   2        4.46        3.21      1.53 o
  13   8   2        0.37       -0.85      1.41 o
 -14   9   2        0.36       -2.37      2.37 o
 -13   9   2        0.22        0.46      1.35 o
 -12   9   2        7.72       10.69      2.07 o
 -11   9   2        5.83        2.47      1.12 o
 -10   9   2        0.04        0.30      0.89 o
  -9   9   2        0.19       -0.75      0.75 o
  -8   9   2        8.51        5.91      0.92 o
  -7   9   2        2.21        1.52      0.68 o
  -6   9   2        0.55       -0.58      0.58 o
  -5   9   2       25.99       28.33      1.06 o
  -4   9   2        0.78        1.43      0.57 o
  -3   9   2        6.12        2.61      0.56 o
  -2   9   2      154.76      153.34      2.24 o
  -1   9   2      148.92      145.81      2.15 o
   0   9   2      111.72      116.82      1.88 o
   1   9   2      112.67      102.63      2.13 o
   2   9   2       12.45        9.94      0.67 o
   3   9   2       68.61       68.13      1.46 o
   4   9   2        9.17       11.12      0.77 o
   5   9   2      533.74      563.76      6.17 o
   6   9   2       12.76       11.55      1.01 o
   7   9   2      134.10      134.55      2.71 o
   8   9   2        7.49        5.53      1.09 o
   9   9   2       39.68       41.60      2.66 o
  10   9   2       11.08        9.42      1.49 o
  11   9   2        6.72        8.27      1.65 o
  12   9   2       19.70       27.59      2.28 o
  13   9   2        0.84       -0.32      1.55 o
 -13  10   2        3.22        2.05      1.77 o
 -12  10   2       59.74       69.67      3.08 o
 -11  10   2       29.20       27.62      2.04 o
 -10  10   2       39.89       39.75      1.83 o
  -9  10   2        8.11        8.24      1.50 o
  -8  10   2        0.24       -0.72      0.72 o
  -7  10   2        5.52        4.09      0.79 o
  -6  10   2       17.50       17.20      0.98 o
  -5  10   2      247.96      256.71      3.88 o
  -4  10   2       23.84       23.51      0.97 o
  -3  10   2       33.93       30.84      1.11 o
  -2  10   2       32.80       33.03      1.14 o
  -1  10   2        1.82        1.87      0.56 o
   0  10   2       31.46       31.94      1.86 o
   1  10   2        1.12        0.07      0.47 o
   2  10   2        8.76        7.20      0.73 o
   3  10   2        7.40        6.49      0.72 o
   4  10   2        4.49        1.82      0.68 o
   5  10   2      141.71      143.91      2.54 o
   6  10   2      161.51      153.70      2.88 o
   7  10   2        3.71        2.97      0.90 o
   8  10   2        7.13        6.94      1.35 o
   9  10   2       14.21       14.08      2.26 o
  10  10   2        0.61        2.59      1.35 o
  11  10   2        0.58        0.08      1.35 o
  12  10   2        1.57        0.19      1.71 o
 -13  11   2        0.13       -0.77      1.44 o
 -12  11   2        0.92        2.81      2.38 o
 -11  11   2        4.54        5.42      1.48 o
 -10  11   2        0.50        0.22      1.18 o
  -9  11   2       34.83       37.14      1.65 o
  -8  11   2       34.13       30.37      1.45 o
  -7  11   2        1.54        0.99      0.75 o
  -6  11   2       33.53       33.58      1.27 o
  -5  11   2       46.85       44.30      1.45 o
  -4  11   2        3.01        3.37      0.72 o
  -3  11   2       10.28        9.14      0.79 o
  -2  11   2       60.97       63.03      1.56 o
  -1  11   2      690.71      703.26      7.37 o
   0  11   2        4.76        2.98      0.69 o
   1  11   2      136.75      134.98      2.68 o
   2  11   2        0.00       -0.80      0.80 o
   3  11   2       22.60       23.58      1.04 o
   4  11   2        3.37        1.92      0.68 o
   5  11   2        0.62       -0.67      0.75 o
   6  11   2        9.17        8.28      1.01 o
   7  11   2       54.02       52.42      2.38 o
   8  11   2        2.99        4.55      2.29 o
   9  11   2        8.01        7.00      1.44 o
  10  11   2        0.03        0.12      1.73 o
  11  11   2       19.61       22.70      2.22 o
  12  11   2        5.40        4.38      1.83 o
 -12  12   2        0.51       -1.28      1.28 o
 -11  12   2        3.34        3.54      1.46 o
 -10  12   2        0.56       -0.94      1.32 o
  -9  12   2       76.41       76.90      2.60 o
  -8  12   2       21.98       19.21      1.33 o
  -7  12   2       68.76       66.58      2.03 o
  -6  12   2        0.69       -0.63      0.78 o
  -5  12   2       59.18       54.92      1.62 o
  -4  12   2       78.75       82.13      1.89 o
  -3  12   2       54.43       59.68      1.62 o
  -2  12   2        9.94        8.59      0.84 o
  -1  12   2       21.69       22.43      1.08 o
   0  12   2      139.82      128.19      2.29 o
   1  12   2      348.19      335.89      4.23 o
   2  12   2        0.06       -0.68      0.68 o
   3  12   2        7.21        6.74      0.89 o
   4  12   2        0.50        0.46      0.78 o
   5  12   2        2.50        2.00      0.87 o
   6  12   2       30.88       31.58      1.90 o
   7  12   2       54.65       46.97      2.51 o
   8  12   2       10.45        6.23      1.39 o
   9  12   2        1.96        0.98      1.31 o
  10  12   2        7.45        8.52      1.70 o
  11  12   2        3.79        3.45      1.69 o
 -12  13   2        0.69       -0.79      1.48 o
 -11  13   2        3.77        6.12      1.63 o
 -10  13   2        8.23        8.13      1.70 o
  -9  13   2        0.20       -0.67      1.23 o
  -8  13   2        0.96       -0.57      1.04 o
  -7  13   2        6.69        6.78      1.08 o
  -6  13   2       15.51        9.00      1.08 o
  -5  13   2       21.58       19.79      1.27 o
  -4  13   2       16.72       22.64      1.39 o
  -3  13   2       80.74       83.08      2.13 o
  -2  13   2        1.67        0.99      0.79 o
  -1  13   2        9.50        9.80      0.91 o
   0  13   2       34.92       36.24      1.65 o
   1  13   2      133.22      135.81      2.73 o
   2  13   2        3.17        1.85      0.86 o
   3  13   2        2.53        1.87      0.81 o
   4  13   2        0.10        0.07      0.80 o
   5  13   2       57.35       60.64      2.22 o
   6  13   2       18.82       21.09      1.75 o
   7  13   2        4.00        1.74      1.31 o
   8  13   2        5.71        3.01      1.38 o
   9  13   2       12.39       13.72      2.30 o
  10  13   2        0.20       -1.10      1.44 o
 -11  14   2        0.42        0.23      1.47 o
 -10  14   2       10.59       11.29      1.79 o
  -9  14   2        8.97       10.88      1.75 o
  -8  14   2        7.50        8.88      1.58 o
  -7  14   2        0.76       -0.84      1.01 o
  -6  14   2       18.23       13.77      1.22 o
  -5  14   2        0.23       -0.86      0.86 o
  -4  14   2      187.84      197.28      3.54 o
  -3  14   2       47.65       49.27      1.88 o
  -2  14   2       26.37       22.52      1.50 o
  -1  14   2        8.43        7.91      1.02 o
   0  14   2        1.13       -0.13      0.89 o
   1  14   2        0.08        0.46      0.85 o
   2  14   2       42.20       43.82      2.80 o
   3  14   2        6.68        6.31      1.04 o
   4  14   2        1.18       -1.06      1.06 o
   5  14   2        0.73       -0.05      1.14 o
   6  14   2        0.03        0.71      1.21 o
   7  14   2        0.00       -0.38      1.50 o
   8  14   2       10.95       12.90      1.79 o
   9  14   2        1.68        2.59      1.60 o
  10  14   2        3.44        2.89      1.69 o
 -10  15   2        2.83        5.11      1.67 o
  -9  15   2        7.69        8.92      1.75 o
  -8  15   2       15.83       21.35      2.38 o
  -7  15   2        0.15       -1.19      1.19 o
  -6  15   2       24.64       24.52      1.95 o
  -5  15   2        1.26       -0.01      1.06 o
  -4  15   2        6.57       10.89      1.31 o
  -3  15   2        8.88        8.71      1.14 o
  -2  15   2       45.80       48.55      1.87 o
  -1  15   2       37.61       33.22      1.69 o
   0  15   2       34.04       28.68      1.58 o
   1  15   2       66.52       65.78      2.11 o
   2  15   2        7.85        9.40      1.33 o
   3  15   2        0.45        1.63      1.23 o
   4  15   2        0.22        0.82      1.17 o
   5  15   2        9.99        9.98      1.60 o
   6  15   2        1.53        0.99      1.29 o
   7  15   2        6.72        6.14      1.57 o
   8  15   2       10.53        9.95      1.84 o
   9  15   2        0.99        1.87      1.59 o
  -9  16   2        3.75        1.09      1.58 o
  -8  16   2       39.13       47.19      4.43 o
  -7  16   2        6.88        3.93      1.56 o
  -6  16   2        6.31        5.18      1.48 o
  -5  16   2        0.13       -1.26      1.26 o
  -4  16   2        7.61        8.36      2.06 o
  -3  16   2        3.90        4.55      1.40 o
  -2  16   2        2.53        1.15      1.78 o
  -1  16   2       16.68       18.57      4.32 o
   0  16   2        2.12        1.68      1.24 o
   1  16   2       12.61       12.20      1.99 o
   2  16   2       28.56       27.70      2.21 o
   3  16   2        1.06        0.52      1.28 o
   4  16   2        0.94        1.69      1.31 o
   5  16   2        1.31       -0.34      1.31 o
   6  16   2        2.98        0.59      1.87 o
   7  16   2       23.23       27.91      2.31 o
   8  16   2        0.66        1.10      2.07 o
  -8  17   2        0.01        1.93      1.61 o
  -7  17   2        0.98       -0.49      1.48 o
  -6  17   2        2.37        1.31      1.47 o
  -5  17   2        0.38       -1.33      1.33 o
  -4  17   2        3.41        4.80      1.52 o
  -3  17   2        7.22        5.24      1.45 o
  -2  17   2        4.61        7.15      3.09 o
  -1  17   2        1.43        0.88      1.33 o
   0  17   2        0.86        0.08      1.25 o
   1  17   2        7.34        7.12      1.59 o
   2  17   2        8.51        6.67      1.57 o
   3  17   2        6.48       10.14      1.68 o
   4  17   2        5.79        8.36      1.72 o
   5  17   2        0.68        1.88      1.53 o
   6  17   2        5.23        5.85      1.73 o
  -6  18   2        0.08        1.48      1.56 o
  -5  18   2        2.52        3.41      1.61 o
  -4  18   2       14.17       10.33      1.84 o
  -3  18   2        0.89       -0.67      1.40 o
  -2  18   2        5.11        5.35      1.93 o
  -1  18   2       21.08       20.12      2.02 o
   0  18   2        0.02       -1.13      1.37 o
   1  18   2       11.26       15.44      1.93 o
   2  18   2        5.26        1.99      2.48 o
   3  18   2        0.00       -0.31      1.46 o
   4  18   2       15.69       23.64      2.21 o
   5  18   2        0.71        0.66      1.58 o
  -4  19   2        0.02       -1.49      1.49 o
  -3  19   2        0.76        1.63      1.81 o
  -2  19   2       10.89       10.14      2.16 o
  -1  19   2        2.00        0.64      1.56 o
   0  19   2       18.91       17.85      2.06 o
   1  19   2       13.32        9.78      1.88 o
   2  19   2        2.40        0.16      1.93 o
 -15   1   3        2.27        2.93      1.24 o
 -14   1   3       44.25       55.67      2.32 o
 -13   1   3        5.64        6.04      1.12 o
 -12   1   3        3.49        2.87      0.97 o
 -11   1   3        0.25       -0.66      0.77 o
 -10   1   3        2.31        1.92      0.64 o
  -9   1   3       10.67       10.21      0.77 o
  -8   1   3       36.51       38.41      1.11 o
  -7   1   3       24.71       27.12      0.91 o
  -6   1   3        4.32        5.68      0.55 o
  -5   1   3      262.44      296.67      3.65 o
  -4   1   3      314.38      339.00      3.78 o
  -3   1   3       56.04       64.69      1.12 o
  -2   1   3      374.04      389.49      4.54 o
   0   1   3     1777.12     1818.48     41.22 o
   1   1   3      419.27      419.90      4.99 o
   2   1   3      163.12      183.23      2.44 o
   3   1   3        3.87        3.39      0.24 o
   4   1   3      581.82      597.16      4.28 o
   5   1   3        6.70       10.36      0.52 o
   6   1   3      211.02      208.96      2.30 o
   7   1   3      158.66      168.97      3.82 o
   8   1   3       93.65       91.08      3.45 o
   9   1   3       19.47       22.04      5.48 o
  10   1   3       47.56       37.51      2.67 o
  11   1   3        1.01        1.61      1.58 o
  12   1   3        0.04       -0.99      1.64 o
  13   1   3        2.74        3.18      1.97 o
  14   1   3        5.58        8.13      2.57 o
 -15   2   3        3.94        5.32      1.79 o
 -14   2   3       10.89       10.39      1.79 o
 -13   2   3        6.42        6.39      1.16 o
 -12   2   3        2.05        1.89      1.03 o
 -11   2   3       13.60       14.81      1.21 o
 -10   2   3        1.07        0.83      0.62 o
  -9   2   3      167.23      163.91      2.87 o
  -8   2   3        5.50        4.80      0.56 o
  -7   2   3      139.12      141.15      2.24 o
  -6   2   3        0.65        1.04      0.43 o
  -5   2   3      372.06      376.68      5.65 o
  -4   2   3      848.90      857.36     10.67 o
  -3   2   3      136.91      122.22      1.81 o
  -2   2   3      655.61      699.30      7.95 o
  -1   2   3       29.42       29.34      0.83 o
   0   2   3      558.03      565.29      6.64 o
   1   2   3      391.67      408.12      4.88 o
   2   2   3       20.21       24.81      0.58 o
   3   2   3      123.32      129.54      1.21 o
   4   2   3       77.27       71.99      0.94 o
   5   2   3       18.57       16.24      0.58 o
   6   2   3      307.30      295.03      2.79 o
   7   2   3      123.85      129.51      1.88 o
   8   2   3       71.21       64.01      2.30 o
   9   2   3      153.11      125.07      4.40 o
  10   2   3       13.35       12.23      2.01 o
  11   2   3        2.89        2.68      1.64 o
  12   2   3        0.24        0.39      1.26 o
  13   2   3        1.13       -0.63      1.38 o
  14   2   3       22.53       27.24      2.29 o
 -15   3   3       25.70       27.77      2.27 o
 -14   3   3       35.06       38.06      2.03 o
 -13   3   3        1.17        2.94      1.08 o
 -12   3   3       17.44       17.56      1.35 o
 -11   3   3       17.01       17.00      1.29 o
 -10   3   3        0.14        0.12      0.67 o
  -9   3   3      168.58      164.18      2.78 o
  -8   3   3       12.13        8.45      0.83 o
  -7   3   3        1.69        1.36      0.52 o
  -6   3   3       20.55       16.20      1.02 o
  -5   3   3      577.53      625.17      7.49 o
  -4   3   3      487.65      466.97      4.64 o
  -3   3   3      725.54      713.37      7.38 o
  -2   3   3      277.15      276.33      3.45 o
  -1   3   3     1639.86     1730.78     17.23 o
   0   3   3      196.74      232.00      2.67 o
   1   3   3      415.05      440.28      4.64 o
   2   3   3      867.56      932.16      7.51 o
   3   3   3       82.71       68.96      0.83 o
   4   3   3       18.70       26.06      0.78 o
   5   3   3      126.50      127.84      1.58 o
   6   3   3        7.26        6.99      0.47 o
   7   3   3       80.76       81.44      1.79 o
   8   3   3       25.18       25.10      1.59 o
   9   3   3       92.15       72.14      2.54 o
  10   3   3        5.65        3.24      1.19 o
  11   3   3        3.17        2.40      1.25 o
  12   3   3        0.01       -0.08      1.31 o
  13   3   3        0.15       -1.52      1.66 o
 -15   4   3        2.62        2.93      1.59 o
 -14   4   3        0.32       -0.99      1.53 o
 -13   4   3        0.95       -1.20      1.20 o
 -12   4   3        1.66        2.41      1.32 o
 -11   4   3      115.87      116.90      3.98 o
 -10   4   3       63.30       69.00      2.16 o
  -9   4   3       75.43       73.34      1.84 o
  -8   4   3        0.74        0.37      0.57 o
  -7   4   3       41.87       42.66      1.25 o
  -6   4   3       16.06       18.61      0.80 o
  -5   4   3      331.15      341.22      4.49 o
  -4   4   3      829.94      837.77     14.31 o
  -3   4   3     2452.81     2516.72     22.65 o
  -2   4   3      134.19      124.46      1.46 o
  -1   4   3       22.41       22.08      0.57 o
   0   4   3        0.13        0.20      0.26 o
   1   4   3      221.62      222.34      2.21 o
   2   4   3       37.87       30.12      0.51 o
   3   4   3      260.37      252.65      2.25 o
   4   4   3       40.13       41.45      0.77 o
   5   4   3       73.39       71.48      1.25 o
   6   4   3        7.49        5.99      0.48 o
   7   4   3       71.95       65.50      2.20 o
   8   4   3        1.47        1.14      1.02 o
   9   4   3       32.48       30.77      1.84 o
  10   4   3       14.25       14.35      1.48 o
  11   4   3        4.47        0.81      1.26 o
  12   4   3        0.91       -0.40      1.20 o
  13   4   3       18.61       28.04      2.19 o
 -15   5   3        1.87        2.63      1.57 o
 -14   5   3       24.35       31.38      2.27 o
 -13   5   3       16.29       16.33      1.76 o
 -12   5   3       48.54       48.27      3.34 o
 -11   5   3       64.27       63.50      2.50 o
 -10   5   3      136.01      144.72      5.78 o
  -9   5   3       14.08       14.57      1.32 o
  -8   5   3        1.28        1.04      0.58 o
  -7   5   3       21.43       20.25      0.93 o
  -6   5   3      174.12      162.41      3.14 o
  -5   5   3      194.39      213.08      2.84 o
  -4   5   3      371.64      369.64      5.40 o
  -3   5   3        6.49        9.35      0.42 o
  -2   5   3       54.67       57.01      0.99 o
  -1   5   3      174.27      194.95      2.15 o
   0   5   3      301.15      314.28      2.78 o
   1   5   3       46.94       50.84      0.83 o
   2   5   3      125.23      126.67      1.34 o
   3   5   3        4.51        6.40      0.40 o
   4   5   3      116.79      128.24      1.57 o
   5   5   3        0.30        0.07      0.33 o
   6   5   3        3.51        4.93      0.60 o
   7   5   3      199.40      185.95      5.56 o
   8   5   3      358.73      337.25      6.41 o
   9   5   3        1.55        0.34      1.07 o
  10   5   3       11.08       11.97      1.49 o
  11   5   3        9.30        8.75      1.46 o
  12   5   3        1.04        2.06      1.35 o
  13   5   3       13.49       14.58      1.96 o
 -15   6   3        0.95        1.70      1.59 o
 -14   6   3        0.62       -1.24      1.38 o
 -13   6   3        5.00        5.35      1.48 o
 -12   6   3        3.07        2.97      1.29 o
 -11   6   3        0.03       -0.84      1.05 o
 -10   6   3       39.43       42.82      2.14 o
  -9   6   3        2.56        2.88      0.86 o
  -8   6   3       58.09       58.45      1.63 o
  -7   6   3       60.18       65.16      1.57 o
  -6   6   3       26.34       28.24      1.51 o
  -5   6   3       51.70       48.51      1.16 o
  -4   6   3      267.19      266.35      3.78 o
  -3   6   3        1.48        0.93      0.35 o
  -2   6   3        6.93        8.07      0.43 o
  -1   6   3        3.11        2.40      0.29 o
   0   6   3       59.48       71.97      0.92 o
   1   6   3      261.43      290.28      2.54 o
   2   6   3      142.95      165.83      1.78 o
   3   6   3      105.18       98.83      1.25 o
   4   6   3       59.31       58.86      1.06 o
   5   6   3        5.97        4.53      0.47 o
   6   6   3       54.38       50.06      1.44 o
   7   6   3       35.48       38.69      3.34 o
   8   6   3       64.63       63.21      2.42 o
   9   6   3       68.73       66.46      2.60 o
  10   6   3        3.52        1.63      1.18 o
  11   6   3        0.10       -1.34      1.34 o
  12   6   3        1.34        0.78      1.40 o
  13   6   3        5.14        5.65      1.73 o
 -14   7   3       24.01       27.02      2.24 o
 -13   7   3        7.48        8.15      2.32 o
 -12   7   3       27.49       29.19      2.01 o
 -11   7   3        0.46       -1.01      1.02 o
 -10   7   3        2.70        2.54      1.12 o
  -9   7   3        0.01       -0.78      0.78 o
  -8   7   3        1.77        0.17      0.67 o
  -7   7   3       13.75       13.91      1.00 o
  -6   7   3       25.79       26.52      1.29 o
  -5   7   3      129.89      141.01      1.90 o
  -4   7   3       22.54       26.73      0.84 o
  -3   7   3      125.65      119.56      2.25 o
  -2   7   3      174.12      177.04      3.18 o
  -1   7   3      308.37      321.41      3.00 o
   0   7   3      440.30      483.49      4.23 o
   1   7   3        0.93       -0.31      0.31 o
   2   7   3      252.92      263.87      2.81 o
   3   7   3        0.01        0.09      0.29 o
   4   7   3       24.78       26.88      0.93 o
   5   7   3        1.12        0.79      0.51 o
   6   7   3       88.18       83.61      2.52 o
   7   7   3        0.15       -0.91      0.91 o
   8   7   3       23.68       21.49      1.61 o
   9   7   3       51.53       49.35      2.69 o
  10   7   3       41.21       39.98      3.14 o
  11   7   3       13.91       16.42      1.77 o
  12   7   3        1.21        1.79      1.46 o
  13   7   3        5.01        5.19      1.66 o
 -14   8   3        1.19       -1.53      1.77 o
 -13   8   3       17.56       19.12      1.95 o
 -12   8   3       55.93       66.21      2.84 o
 -11   8   3       10.64        8.06      1.43 o
 -10   8   3        1.13       -0.01      1.05 o
  -9   8   3       57.74       52.53      2.24 o
  -8   8   3        0.50       -0.32      0.95 o
  -7   8   3       80.75       84.68      3.10 o
  -6   8   3       15.74       16.18      0.75 o
  -5   8   3       35.66       39.08      1.28 o
  -4   8   3        3.62        2.02      0.52 o
  -3   8   3       78.12       85.07      1.52 o
  -2   8   3      277.25      282.84      3.62 o
  -1   8   3       73.07       72.27      1.24 o
   0   8   3        0.09       -0.31      0.31 o
   1   8   3       32.34       32.58      1.29 o
   2   8   3       13.22       12.35      0.59 o
   3   8   3        6.97        8.55      0.47 o
   4   8   3      102.56       99.49      1.88 o
   5   8   3       55.31       44.90      1.63 o
   6   8   3      202.09      191.29      4.08 o
   7   8   3        2.01        1.50      1.02 o
   8   8   3        0.02       -0.83      0.99 o
   9   8   3        3.69        2.45      1.18 o
  10   8   3       68.82       73.94      6.36 o
  11   8   3        2.69        4.10      1.47 o
  12   8   3        4.89        6.51      1.69 o
 -14   9   3        0.31        0.12      1.54 o
 -13   9   3       33.66       36.84      3.48 o
 -12   9   3        8.00        4.91      1.47 o
 -11   9   3        5.45        4.77      1.34 o
 -10   9   3        6.93        3.94      1.22 o
  -9   9   3       10.55        9.10      1.27 o
  -8   9   3        0.18       -0.75      0.88 o
  -7   9   3        4.22        2.53      0.66 o
  -6   9   3       60.40       60.14      1.44 o
  -5   9   3       40.76       38.68      1.23 o
  -4   9   3       10.61       11.37      0.73 o
  -3   9   3       37.89       37.75      1.12 o
  -2   9   3       86.82       73.27      1.94 o
  -1   9   3      616.81      611.84      6.29 o
   0   9   3      107.22      102.71      1.95 o
   1   9   3       12.52        9.39      0.63 o
   2   9   3       15.16       17.30      0.71 o
   3   9   3        3.17        2.94      0.55 o
   4   9   3       13.49       10.10      0.94 o
   5   9   3       23.82       27.14      1.63 o
   6   9   3       87.34       86.40      2.69 o
   7   9   3        0.01       -1.20      1.29 o
   8   9   3        2.91        1.25      1.14 o
   9   9   3       19.75       19.90      1.73 o
  10   9   3       10.04       17.56      1.81 o
  11   9   3        3.61        5.19      1.54 o
  12   9   3        1.45       -0.67      1.48 o
 -13  10   3        3.49        5.08      1.68 o
 -12  10   3        3.86        5.17      1.51 o
 -11  10   3        1.90        0.18      1.24 o
 -10  10   3        6.45        4.31      1.30 o
  -9  10   3       18.08       17.91      1.60 o
  -8  10   3        4.95        2.61      1.09 o
  -7  10   3      131.52      133.91      3.40 o
  -6  10   3       48.58       39.38      1.84 o
  -5  10   3       27.87       27.78      1.20 o
  -4  10   3        4.45        3.91      0.71 o
  -3  10   3        1.50        0.28      0.59 o
  -2  10   3        4.25        6.58      0.66 o
  -1  10   3      101.51      100.46      1.83 o
   0  10   3       94.43       85.42      1.52 o
   1  10   3        4.74        3.80      0.65 o
   2  10   3        0.53        0.86      0.62 o
   3  10   3       99.68      102.97      1.96 o
   4  10   3       90.22       92.22      2.65 o
   5  10   3        0.06       -0.89      0.89 o
   6  10   3        0.62        0.94      1.04 o
   7  10   3        7.83        8.35      1.32 o
   8  10   3        6.87        5.49      1.36 o
   9  10   3       20.29       20.52      1.79 o
  10  10   3        2.72        6.26      1.54 o
  11  10   3        4.00        1.90      1.47 o
 -13  11   3        0.12        2.43      1.60 o
 -12  11   3        2.63        1.47      1.43 o
 -11  11   3       14.64       21.31      3.31 o
 -10  11   3        0.13       -0.49      1.20 o
  -9  11   3        2.82        4.58      1.30 o
  -8  11   3        2.89        3.34      1.17 o
  -7  11   3        3.12        1.94      1.05 o
  -6  11   3       27.69       28.95      2.22 o
  -5  11   3       26.13       21.56      1.81 o
  -4  11   3      151.92      151.52      2.72 o
  -3  11   3       13.91       13.11      0.98 o
  -2  11   3      167.92      165.12      2.79 o
  -1  11   3        1.43        1.80      0.93 o
   0  11   3      259.33      265.13      3.78 o
   1  11   3       18.15       16.46      1.09 o
   2  11   3        8.83        7.98      0.95 o
   3  11   3        0.87        1.31      0.96 o
   4  11   3      151.89      154.57      3.62 o
   5  11   3        9.60        9.19      1.29 o
   6  11   3        3.75        3.94      1.29 o
   7  11   3        5.54        3.84      1.45 o
   8  11   3        1.67       -0.40      1.10 o
   9  11   3        2.39        3.07      1.38 o
  10  11   3       17.87       18.78      1.94 o
  11  11   3        4.36        5.39      1.58 o
 -12  12   3       16.20       15.83      1.97 o
 -11  12   3        3.44        2.55      2.04 o
 -10  12   3       11.70       12.16      1.63 o
  -9  12   3       11.31       10.67      1.49 o
  -8  12   3        0.34       -1.05      1.49 o
  -7  12   3        2.90        4.05      1.19 o
  -6  12   3        2.20        2.86      1.06 o
  -5  12   3       39.68       41.53      2.03 o
  -4  12   3        7.72        8.02      1.15 o
  -3  12   3       39.87       41.96      4.17 o
  -2  12   3       78.22       76.02      3.07 o
  -1  12   3       41.26       44.02      1.71 o
   0  12   3        4.58        5.44      1.10 o
   1  12   3        0.75        0.38      0.96 o
   2  12   3       28.68       25.54      1.56 o
   3  12   3        0.15       -0.61      0.95 o
   4  12   3       81.98       80.54      2.69 o
   5  12   3       18.59       18.51      1.55 o
   6  12   3      100.62       96.15      3.16 o
   7  12   3        6.24        6.34      1.38 o
   8  12   3        0.18       -0.90      2.33 o
   9  12   3       17.38       18.64      1.85 o
  10  12   3       11.50       10.49      1.75 o
 -11  13   3        5.23        6.47      1.62 o
 -10  13   3        0.13       -0.67      1.31 o
  -9  13   3        0.00       -1.15      1.15 o
  -8  13   3        3.02        3.64      1.27 o
  -7  13   3        5.06        3.67      1.25 o
  -6  13   3        0.86        0.44      1.09 o
  -5  13   3        2.44        1.49      1.13 o
  -4  13   3       22.67       24.65      1.85 o
  -3  13   3        4.33        4.10      1.13 o
  -2  13   3        4.60        4.66      1.16 o
  -1  13   3       27.16       29.40      1.74 o
   0  13   3       58.16       54.24      2.73 o
   1  13   3       13.00       12.82      1.39 o
   2  13   3        0.05        0.84      1.23 o
   3  13   3        6.84        8.03      1.29 o
   4  13   3        0.98        1.93      1.16 o
   5  13   3       19.49       20.37      1.70 o
   6  13   3       55.23       52.97      2.73 o
   7  13   3        0.00       -0.63      1.24 o
   8  13   3        5.49        6.65      1.50 o
   9  13   3        0.37        0.81      1.46 o
  10  13   3        2.13        2.69      1.56 o
 -11  14   3        2.03        3.13      1.64 o
 -10  14   3        0.66       -1.29      1.35 o
  -9  14   3        6.94        5.93      1.53 o
  -8  14   3        1.99        2.53      1.31 o
  -7  14   3        2.21       -0.12      1.31 o
  -6  14   3        0.44        0.16      1.13 o
  -5  14   3        2.15        3.41      1.21 o
  -4  14   3        0.24       -0.21      1.07 o
  -3  14   3        3.19        2.87      1.15 o
  -2  14   3       23.68       23.55      1.70 o
  -1  14   3       29.81       25.47      1.71 o
   0  14   3       25.62       24.34      4.02 o
   1  14   3        0.71        1.23      1.09 o
   2  14   3       18.54       18.52      1.63 o
   3  14   3       21.54       20.03      1.67 o
   4  14   3       26.12       25.18      1.84 o
   5  14   3        6.31        5.89      1.37 o
   6  14   3        5.23        2.41      1.33 o
   7  14   3        2.85        1.52      1.33 o
   8  14   3        5.59        6.20      1.58 o
   9  14   3        0.01        1.43      1.47 o
 -10  15   3        0.48       -0.42      1.52 o
  -9  15   3       10.44       12.48      1.82 o
  -8  15   3        4.80        6.63      1.59 o
  -7  15   3        0.01        0.06      1.27 o
  -6  15   3        6.61        8.11      2.35 o
  -5  15   3        0.38        0.17      1.21 o
  -4  15   3       42.96       49.33      2.44 o
  -3  15   3        6.38        5.28      1.30 o
  -2  15   3       13.77       14.04      1.59 o
  -1  15   3       25.21       24.90      1.81 o
   0  15   3        9.97        7.76      1.70 o
   1  15   3        4.50        3.78      2.00 o
   2  15   3        1.71        4.63      1.35 o
   3  15   3       50.52       59.33      2.65 o
   4  15   3       12.03       11.02      1.55 o
   5  15   3        1.28        0.70      1.27 o
   6  15   3        6.80        5.74      1.55 o
   7  15   3        0.20       -1.33      1.33 o
   8  15   3        5.81        6.40      1.69 o
  -9  16   3       12.61       18.29      2.09 o
  -8  16   3        0.33       -1.11      1.42 o
  -7  16   3        0.56       -1.14      1.52 o
  -6  16   3        0.48        1.33      1.34 o
  -5  16   3       43.77       46.25      2.51 o
  -4  16   3        0.99        2.79      1.37 o
  -3  16   3       29.03       29.89      2.04 o
  -2  16   3        0.06        0.88      1.60 o
  -1  16   3        0.37        0.03      1.39 o
   0  16   3        0.45       -0.99      1.14 o
   1  16   3        1.75       -0.33      1.21 o
   2  16   3        0.01       -1.14      1.14 o
   3  16   3        6.07        7.95      1.53 o
   4  16   3        2.20       -0.23      1.59 o
   5  16   3       10.77        9.03      1.69 o
   6  16   3       10.44        5.70      1.60 o
   7  16   3        6.12        4.04      1.62 o
  -7  17   3        0.01       -0.64      1.42 o
  -6  17   3       12.27       11.52      1.81 o
  -5  17   3       10.10        8.21      1.69 o
  -4  17   3        0.01       -1.31      1.31 o
  -3  17   3        5.64        5.79      1.48 o
  -2  17   3        1.02       -0.67      1.77 o
  -1  17   3       13.20       13.15      2.01 o
   0  17   3        1.29        0.84      1.30 o
   1  17   3        1.54       -1.26      1.26 o
   2  17   3        0.33        0.15      1.33 o
   3  17   3        0.05       -0.92      1.30 o
   4  17   3       23.83       26.79      2.17 o
   5  17   3        3.37       -0.79      1.44 o
  -5  18   3        0.00       -1.38      1.38 o
  -4  18   3        1.53       -1.43      1.43 o
  -3  18   3        3.60        4.35      1.58 o
  -2  18   3       10.71       12.25      2.09 o
  -1  18   3        0.56        0.03      1.41 o
   0  18   3        9.04        9.59      2.08 o
   1  18   3        3.24        2.82      1.54 o
   2  18   3       11.66       11.81      1.79 o
   3  18   3        3.11        2.94      1.58 o
 -15   0   4       42.26       48.53      3.10 o
 -14   0   4        9.66       11.98      1.96 o
 -13   0   4        6.49        6.75      1.65 o
 -12   0   4        1.04        2.07      1.30 o
 -11   0   4      117.08       95.66      4.93 o
 -10   0   4      169.36      134.96      3.90 o
  -9   0   4      146.26      127.11      5.89 o
  -8   0   4      124.79      128.32      5.01 o
  -7   0   4       30.67       25.39      3.81 o
  -6   0   4       22.38       25.56      1.56 o
  -5   0   4       71.73       72.68      2.52 o
  -4   0   4      151.97      146.11      3.06 o
  -3   0   4        6.30        3.75      0.49 o
   0   0   4     3757.10     4003.27     89.26 o
   1   0   4      511.18      537.96      7.37 o
   2   0   4      157.50      149.96      3.88 o
   3   0   4        1.07       -0.49      0.55 o
   4   0   4      727.83      698.70     20.18 o
   5   0   4       41.80       35.01      1.21 o
   6   0   4      324.30      322.66      5.01 o
   7   0   4       87.39       79.37      2.20 o
   8   0   4       54.33       55.48      4.13 o
   9   0   4        4.68        6.91      2.35 o
  10   0   4        3.89        6.43      2.58 o
  11   0   4        0.01       -0.28      2.21 o
  12   0   4        1.16       -0.32      2.22 o
  13   0   4        0.10       -1.05      1.74 o
 -15   1   4        0.01        1.83      1.21 o
 -14   1   4        1.64        2.36      1.11 o
 -13   1   4        2.66        1.94      1.02 o
 -12   1   4       16.37       17.52      1.30 o
 -11   1   4        0.60       -0.08      0.81 o
 -10   1   4       11.19        8.57      1.12 o
  -9   1   4       76.31       74.43      2.21 o
  -8   1   4        0.06        0.30      0.62 o
  -7   1   4       54.68       57.82      1.46 o
  -6   1   4       17.61       18.83      1.43 o
  -5   1   4       59.06       58.69      1.38 o
  -4   1   4      140.84      139.13      2.10 o
  -3   1   4      270.14      308.81      3.74 o
  -2   1   4      511.16      544.99      8.82 o
   0   1   4      222.60      257.82      4.81 o
   1   1   4        4.40        4.72      0.30 o
   2   1   4       83.98       78.89      1.28 o
   3   1   4       68.74       69.42      1.87 o
   4   1   4      154.85      161.42      2.20 o
   5   1   4      591.62      589.18      5.73 o
   6   1   4       10.52        9.65      0.67 o
   7   1   4       34.17       34.58      1.17 o
   8   1   4        0.25       -0.39      0.92 o
   9   1   4        6.57        5.04      1.15 o
  10   1   4       38.63       33.56      1.97 o
  11   1   4       10.18        9.52      1.51 o
  12   1   4        9.66        9.17      1.61 o
  13   1   4       15.44       19.76      3.86 o
 -15   2   4        0.37       -0.41      1.37 o
 -14   2   4        1.39        0.39      1.24 o
 -13   2   4       17.70       18.46      1.66 o
 -12   2   4       33.04       32.28      2.48 o
 -11   2   4       37.83       37.90      1.94 o
 -10   2   4       41.70       39.63      1.87 o
  -9   2   4        1.94        2.13      0.86 o
  -8   2   4        0.01       -0.24      0.63 o
  -7   2   4       10.27       11.10      0.64 o
  -6   2   4       22.60       22.36      1.17 o
  -5   2   4      101.58      113.05      2.02 o
  -4   2   4     1298.06     1305.85     14.74 o
  -3   2   4      888.36      875.19      9.95 o
  -2   2   4        3.66        3.80      0.31 o
  -1   2   4       17.44       17.02      0.82 o
   0   2   4       11.38       14.98      0.72 o
   1   2   4       24.53       21.03      0.69 o
   2   2   4       82.10       75.35      1.28 o
   3   2   4       31.31       35.58      1.09 o
   4   2   4       39.13       41.30      1.07 o
   5   2   4        3.06        3.14      0.48 o
   6   2   4      157.57      145.91      2.21 o
   7   2   4       76.86       76.89      1.91 o
   8   2   4        4.58        3.08      1.04 o
   9   2   4        5.74        5.17      1.66 o
  10   2   4        0.35        0.04      1.09 o
  11   2   4        0.74        1.99      1.28 o
  12   2   4        7.75       11.24      2.24 o
  13   2   4        2.22        2.81      1.66 o
 -15   3   4        4.14        4.24      1.50 o
 -14   3   4        0.43        1.37      1.45 o
 -13   3   4        7.69        8.45      1.68 o
 -12   3   4        7.52        8.80      1.36 o
 -11   3   4       20.42       21.72      1.64 o
 -10   3   4       15.57       18.77      1.40 o
  -9   3   4        4.61        3.04      0.89 o
  -8   3   4        3.11        4.06      0.91 o
  -7   3   4       11.54       12.18      0.92 o
  -6   3   4       34.82       35.34      1.05 o
  -5   3   4        5.56        3.66      0.60 o
  -4   3   4      482.25      465.14      7.63 o
  -3   3   4        4.29        3.14      0.44 o
  -2   3   4      190.07      205.71      2.48 o
  -1   3   4      649.80      701.26      7.27 o
   0   3   4      243.67      242.77      2.83 o
   1   3   4        3.62        1.27      0.55 o
   2   3   4       77.70       80.51      1.39 o
   3   3   4      115.94      123.20      1.76 o
   4   3   4      249.20      247.09      4.02 o
   5   3   4      366.39      351.34      4.08 o
   6   3   4      234.16      238.14      3.14 o
   7   3   4      133.83      123.47      2.53 o
   8   3   4       70.62       63.99      5.51 o
   9   3   4        8.66        7.10      1.16 o
  10   3   4        6.94        5.13      1.30 o
  11   3   4        3.85        3.15      1.26 o
  12   3   4        0.01        0.34      1.30 o
  13   3   4       32.87       37.02      3.79 o
 -15   4   4       13.79       20.43      2.05 o
 -14   4   4       19.52       28.69      2.07 o
 -13   4   4       10.24       13.79      1.61 o
 -12   4   4        0.89        0.16      1.11 o
 -11   4   4      123.25      110.94      4.27 o
 -10   4   4       93.42       78.42      2.52 o
  -9   4   4       18.82       12.91      1.16 o
  -8   4   4        3.12        2.72      0.75 o
  -7   4   4       13.25       10.47      1.22 o
  -6   4   4       24.04       25.39      0.98 o
  -5   4   4       54.26       52.48      1.07 o
  -4   4   4       38.69       41.08      1.21 o
  -3   4   4      102.44       97.60      1.73 o
  -2   4   4       19.38       27.39      1.40 o
  -1   4   4      671.63      734.78      7.71 o
   0   4   4     2302.93     2484.75     27.42 o
   1   4   4        7.07        6.70      1.27 o
   2   4   4       81.91       85.80      1.96 o
   3   4   4       12.90        9.51      0.52 o
   4   4   4      191.44      193.10      2.40 o
   5   4   4       96.26      100.67      1.66 o
   6   4   4      203.75      195.86      3.73 o
   7   4   4       89.89      101.67      2.71 o
   8   4   4       60.72       53.20      2.16 o
   9   4   4        5.76        3.84      1.80 o
  10   4   4        1.93        3.30      1.21 o
  11   4   4        7.14        7.50      1.44 o
  12   4   4        1.26        1.69      1.39 o
 -15   5   4        0.03       -0.31      1.39 o
 -14   5   4        0.51       -0.24      1.33 o
 -13   5   4        0.81       -1.15      1.15 o
 -12   5   4       34.99       36.04      2.03 o
 -11   5   4        4.66        2.80      1.16 o
 -10   5   4        0.41        0.07      0.95 o
  -9   5   4       34.78       33.38      1.68 o
  -8   5   4        4.06        5.18      1.25 o
  -7   5   4       36.74       35.61      1.45 o
  -6   5   4       15.70       16.95      1.13 o
  -5   5   4        4.23        4.79      0.51 o
  -4   5   4        6.50        5.40      0.65 o
  -3   5   4      127.69      131.75      1.83 o
  -2   5   4      132.91      136.94      2.02 o
  -1   5   4      252.71      279.90      4.36 o
   0   5   4      446.43      486.63      9.73 o
   1   5   4        8.90        7.96      0.62 o
   2   5   4       29.21       24.67      0.75 o
   3   5   4       33.50       32.30      1.11 o
   4   5   4      163.95      167.01      2.24 o
   5   5   4      178.55      175.92      2.48 o
   6   5   4       29.44       30.71      1.23 o
   7   5   4      123.49      115.58      2.93 o
   8   5   4        5.99        2.06      1.18 o
   9   5   4       19.83       19.36      1.75 o
  10   5   4       24.23       22.89      2.76 o
  11   5   4        7.81        5.11      1.40 o
  12   5   4        1.35        1.50      1.43 o
 -14   6   4        2.48        2.96      2.32 o
 -13   6   4        0.73        0.22      1.44 o
 -12   6   4        4.11        3.20      1.21 o
 -11   6   4       51.37       54.23      2.42 o
 -10   6   4      113.65      106.14      3.03 o
  -9   6   4        4.11        3.49      0.96 o
  -8   6   4       53.10       52.82      2.09 o
  -7   6   4        0.97        0.57      0.69 o
  -6   6   4      122.25      118.71      2.58 o
  -5   6   4       41.29       43.34      1.29 o
  -4   6   4      386.07      403.91      5.40 o
  -3   6   4       17.99       19.78      0.91 o
  -2   6   4      171.11      170.60      2.43 o
  -1   6   4       27.81       35.38      1.05 o
   0   6   4       76.42       84.01      1.70 o
   1   6   4        0.14       -0.34      0.41 o
   2   6   4        0.07       -0.07      0.44 o
   3   6   4        0.14        0.28      0.33 o
   4   6   4       78.88       81.96      1.86 o
   5   6   4      158.83      149.28      2.28 o
   6   6   4        7.74        6.11      0.80 o
   7   6   4       33.72       30.09      1.66 o
   8   6   4        0.30       -0.92      0.92 o
   9   6   4       11.23       13.41      1.51 o
  10   6   4        1.32        0.91      1.15 o
  11   6   4        2.27        2.31      1.31 o
  12   6   4        6.50       10.70      2.33 o
 -14   7   4        1.67        0.75      1.51 o
 -13   7   4       30.13       35.22      2.21 o
 -12   7   4        1.39        1.10      1.60 o
 -11   7   4       17.68       15.77      1.55 o
 -10   7   4        8.30        7.78      1.32 o
  -9   7   4       12.67       13.72      1.43 o
  -8   7   4        0.02       -0.27      0.80 o
  -7   7   4       42.20       45.19      2.10 o
  -6   7   4        6.06        6.69      0.85 o
  -5   7   4       20.07       19.37      0.94 o
  -4   7   4      197.48      199.62      3.09 o
  -3   7   4        0.98        0.98      0.34 o
  -2   7   4      338.11      338.64      6.78 o
  -1   7   4        8.27        7.95      0.62 o
   0   7   4       32.88       29.23      2.05 o
   1   7   4       17.56       18.30      0.68 o
   2   7   4       44.90       44.31      0.96 o
   3   7   4       25.76       27.27      0.81 o
   4   7   4      130.20      119.35      1.94 o
   5   7   4        0.00        0.55      0.63 o
   6   7   4        5.77        5.04      1.00 o
   7   7   4       26.95       26.70      2.36 o
   8   7   4        0.89       -0.08      0.99 o
   9   7   4        7.73        6.66      1.30 o
  10   7   4        0.05       -1.18      1.56 o
  11   7   4        5.23        5.08      1.47 o
  12   7   4        7.39       10.59      1.79 o
 -14   8   4       26.54       28.11      2.23 o
 -13   8   4        0.96        1.64      1.35 o
 -12   8   4        5.55        1.85      1.26 o
 -11   8   4       28.55       31.67      1.93 o
 -10   8   4       45.79       44.17      2.21 o
  -9   8   4       20.05       17.50      2.29 o
  -8   8   4       55.05       59.78      2.18 o
  -7   8   4       55.41       54.18      2.18 o
  -6   8   4       14.67       14.22      0.94 o
  -5   8   4        8.56        8.14      0.79 o
  -4   8   4       90.09       92.88      1.96 o
  -3   8   4        1.15        0.52      0.68 o
  -2   8   4        2.76        3.14      0.51 o
  -1   8   4      283.46      286.40      3.85 o
   0   8   4      235.48      257.73      3.17 o
   1   8   4      101.81      101.02      2.92 o
   2   8   4        2.08        2.78      0.45 o
   3   8   4       28.23       30.46      0.92 o
   4   8   4      123.73      125.14      2.36 o
   5   8   4       22.18       21.50      2.80 o
   6   8   4        0.44       -0.89      0.89 o
   7   8   4        2.19        1.75      1.03 o
   8   8   4       17.53       20.24      2.58 o
   9   8   4        3.72        7.61      1.58 o
  10   8   4        7.06        8.62      1.46 o
  11   8   4        0.52        0.03      1.34 o
 -13   9   4        2.60        2.94      1.46 o
 -12   9   4        0.65        0.44      1.22 o
 -11   9   4        0.40        0.79      1.13 o
 -10   9   4        1.83        1.63      1.11 o
  -9   9   4        1.31       -0.05      0.97 o
  -8   9   4        3.36        3.04      0.83 o
  -7   9   4        1.57        1.00      0.73 o
  -6   9   4        2.84        2.21      0.73 o
  -5   9   4        2.25        2.07      0.81 o
  -4   9   4       33.51       32.06      1.48 o
  -3   9   4        0.56       -0.33      0.69 o
  -2   9   4        0.90        2.65      0.73 o
  -1   9   4      247.00      261.03      3.74 o
   0   9   4       13.03       12.85      0.71 o
   1   9   4       13.89       13.93      0.81 o
   2   9   4        2.27        2.32      0.53 o
   3   9   4       16.99       19.41      1.18 o
   4   9   4       19.55       15.82      1.00 o
   5   9   4      117.12      130.21      3.19 o
   6   9   4        0.49       -1.54      1.54 o
   7   9   4       19.63       20.53      1.55 o
   8   9   4        0.40        0.30      1.20 o
   9   9   4       55.60       61.52      5.05 o
  10   9   4        0.05        0.07      1.32 o
  11   9   4       10.52       11.49      2.03 o
 -13  10   4        5.90        9.90      2.35 o
 -12  10   4        6.62        4.73      1.90 o
 -11  10   4        6.32        7.93      1.44 o
 -10  10   4        8.15        5.02      1.29 o
  -9  10   4        0.50        1.70      1.28 o
  -8  10   4        4.54        3.96      1.07 o
  -7  10   4        1.27        0.32      0.91 o
  -6  10   4       14.86       16.27      1.27 o
  -5  10   4       56.57       54.01      1.98 o
  -4  10   4        4.33        4.35      0.91 o
  -3  10   4       27.08       26.73      2.35 o
  -2  10   4      321.07      303.79      4.37 o
  -1  10   4      211.62      215.30      3.39 o
   0  10   4       14.48       13.43      0.92 o
   1  10   4       18.38       16.05      1.34 o
   2  10   4        1.07       -0.20      0.54 o
   3  10   4      118.23      117.87      2.57 o
   4  10   4       16.88       13.38      1.28 o
   5  10   4      407.71      397.11      6.82 o
   6  10   4        2.77        1.59      1.09 o
   7  10   4       13.57       12.72      1.42 o
   8  10   4        3.89        3.32      1.24 o
   9  10   4        0.06       -0.83      1.21 o
  10  10   4        0.57        0.01      1.36 o
 -12  11   4        8.23        7.97      1.69 o
 -11  11   4        0.08        0.42      1.22 o
 -10  11   4        0.86        0.19      1.15 o
  -9  11   4        6.23        6.21      1.98 o
  -8  11   4        2.31        0.11      1.06 o
  -7  11   4        5.40        6.00      1.14 o
  -6  11   4       13.82       13.51      1.31 o
  -5  11   4       55.63       53.55      2.08 o
  -4  11   4       31.20       27.92      1.58 o
  -3  11   4        9.58        7.89      1.59 o
  -2  11   4      244.08      244.45      6.47 o
  -1  11   4      160.06      155.76      3.43 o
   0  11   4        2.51        0.96      0.92 o
   1  11   4        4.92        3.83      0.95 o
   2  11   4        7.73        6.80      1.05 o
   3  11   4      155.13      161.41      3.64 o
   4  11   4        3.82        2.67      1.03 o
   5  11   4        2.55        2.36      1.46 o
   6  11   4        4.11        3.57      1.13 o
   7  11   4        0.05        0.15      1.09 o
   8  11   4        0.47       -0.63      1.17 o
   9  11   4        1.42        1.37      1.27 o
  10  11   4        9.76       12.94      1.73 o
 -12  12   4        7.64       10.61      1.80 o
 -11  12   4       15.99       18.49      1.85 o
 -10  12   4        0.13       -1.56      1.56 o
  -9  12   4        6.89        2.66      1.25 o
  -8  12   4        6.51        2.22      1.50 o
  -7  12   4       77.55       72.46      2.65 o
  -6  12   4        2.58        3.47      1.11 o
  -5  12   4        5.88        5.29      1.09 o
  -4  12   4       24.86       28.71      1.67 o
  -3  12   4       17.91       18.94      1.38 o
  -2  12   4        0.17        0.60      1.11 o
  -1  12   4      161.60      159.36      3.61 o
   0  12   4        0.44       -0.83      0.83 o
   1  12   4       23.88       26.36      1.60 o
   2  12   4       22.39       24.16      1.78 o
   3  12   4       31.45       33.83      1.81 o
   4  12   4        2.21        1.15      1.35 o
   5  12   4        1.27        0.95      1.08 o
   6  12   4        0.05        0.43      1.09 o
   7  12   4        1.48        2.97      1.28 o
   8  12   4        0.39        0.42      1.27 o
   9  12   4        2.00        0.61      1.35 o
 -11  13   4        1.29        1.62      1.54 o
 -10  13   4        0.44        0.46      1.30 o
  -9  13   4        1.50        0.84      1.23 o
  -8  13   4        0.57       -0.21      1.12 o
  -7  13   4       16.40       16.24      1.59 o
  -6  13   4        0.66        0.13      1.07 o
  -5  13   4        3.03        2.32      1.09 o
  -4  13   4       12.91       12.68      1.46 o
  -3  13   4        0.65        1.37      0.99 o
  -2  13   4        0.18       -0.21      0.98 o
  -1  13   4       31.49       34.01      1.87 o
   0  13   4        5.01        6.48      1.34 o
   1  13   4        0.71       -1.02      1.02 o
   2  13   4       16.75       16.11      1.43 o
   3  13   4       43.90       42.52      3.00 o
   4  13   4       11.61       12.08      1.77 o
   5  13   4        6.05        4.75      1.29 o
   6  13   4        0.02        0.21      1.42 o
   7  13   4        2.96        1.90      1.25 o
   8  13   4        9.20       10.26      1.62 o
 -10  14   4        9.18       10.91      1.71 o
  -9  14   4        1.79        2.26      1.41 o
  -8  14   4        2.24        2.64      1.29 o
  -7  14   4        8.05        5.94      1.41 o
  -6  14   4       68.79       74.96      2.83 o
  -5  14   4        0.12       -0.45      1.12 o
  -4  14   4        8.06       11.23      1.39 o
  -3  14   4        3.88        5.52      1.19 o
  -2  14   4        4.12        5.16      1.19 o
  -1  14   4       10.76       11.53      1.38 o
   0  14   4        7.34        8.27      1.48 o
   1  14   4        0.05       -1.03      1.03 o
   2  14   4        0.39        1.93      1.08 o
   3  14   4       66.29       74.05      2.77 o
   4  14   4       15.47       19.66      2.27 o
   5  14   4       31.66       32.84      2.03 o
   6  14   4        0.41        0.42      1.77 o
   7  14   4        4.79        6.71      2.00 o
   8  14   4        0.07        1.24      1.45 o
  -9  15   4        3.60        3.28      1.59 o
  -8  15   4        0.00       -0.59      1.26 o
  -7  15   4        0.24        1.39      1.30 o
  -6  15   4       38.54       49.59      4.14 o
  -5  15   4        4.66        3.42      1.35 o
  -4  15   4       15.02       13.71      1.81 o
  -3  15   4       43.63       45.02      2.27 o
  -2  15   4        0.07       -1.01      1.01 o
  -1  15   4        2.45        3.86      1.21 o
   0  15   4        3.51        1.26      1.38 o
   1  15   4        0.36        0.28      1.14 o
   2  15   4        3.81        4.01      1.28 o
   3  15   4       25.81       27.92      1.93 o
   4  15   4        7.28       10.29      1.53 o
   5  15   4        1.01        2.87      1.35 o
   6  15   4        0.57        0.61      1.36 o
   7  15   4       12.78       17.10      1.91 o
  -8  16   4       13.15       13.17      1.82 o
  -7  16   4        0.41       -1.29      1.61 o
  -6  16   4       17.47       21.62      1.96 o
  -5  16   4        4.88        6.91      1.50 o
  -4  16   4       12.50       12.87      1.65 o
  -3  16   4        2.40        5.02      1.39 o
  -2  16   4        2.28        1.54      1.29 o
  -1  16   4        1.20        0.45      1.38 o
   0  16   4       21.05       24.27      2.33 o
   1  16   4        0.38       -1.02      1.16 o
   2  16   4       29.49       38.63      2.31 o
   3  16   4        1.47        0.01      1.23 o
   4  16   4        0.01        0.15      1.33 o
   5  16   4        0.00       -1.30      1.30 o
  -6  17   4        2.68        2.74      1.52 o
  -5  17   4        1.07       -0.34      1.59 o
  -4  17   4        4.63        3.62      1.47 o
  -3  17   4        0.28       -0.23      1.38 o
  -2  17   4        0.00       -1.26      1.26 o
  -1  17   4        2.22        0.78      1.31 o
   0  17   4        0.27       -0.36      1.24 o
   1  17   4        0.00       -0.21      1.35 o
   2  17   4       39.31       48.23      3.79 o
   3  17   4        7.88        6.44      1.57 o
   4  17   4       10.40        9.96      1.74 o
  -3  18   4        7.06        7.00      1.69 o
  -2  18   4        1.38       -1.56      1.56 o
  -1  18   4        2.57        1.66      1.43 o
   0  18   4        0.64       -0.20      1.36 o
   1  18   4        0.11       -0.70      1.35 o
 -15   1   5        1.67        1.40      1.96 o
 -14   1   5        5.04        6.78      2.02 o
 -13   1   5        0.88        0.01      1.58 o
 -12   1   5        2.40        1.77      1.44 o
 -11   1   5       48.68       47.46      2.81 o
 -10   1   5       92.06       79.22      3.18 o
  -9   1   5       22.36       15.13      1.54 o
  -8   1   5        0.27        0.13      0.94 o
  -7   1   5        7.25        7.66      1.13 o
  -6   1   5      167.28      156.32      3.67 o
  -5   1   5      295.66      271.07      3.72 o
  -4   1   5      399.74      409.47      5.02 o
  -3   1   5      134.31      140.28      1.91 o
  -2   1   5      405.56      405.13      6.64 o
  -1   1   5      187.95      204.08      6.91 o
   0   1   5       58.92       47.95      1.54 o
   1   1   5       81.63       82.98      1.19 o
   2   1   5       37.13       34.48      0.96 o
   3   1   5       12.90       11.79      1.81 o
   4   1   5        8.02       10.27      1.37 o
   5   1   5     1091.05     1076.24     22.53 o
   6   1   5        1.38        0.40      1.42 o
   7   1   5       16.26       14.31      0.97 o
   8   1   5        0.17       -0.39      0.84 o
   9   1   5        0.00       -0.72      0.72 o
  10   1   5        6.54        6.80      1.02 o
  11   1   5        5.96        9.95      1.18 o
  12   1   5        2.55        1.73      1.11 o
 -15   2   5        0.74       -0.66      1.33 o
 -14   2   5        4.80        3.63      1.33 o
 -13   2   5        6.22        3.20      1.19 o
 -12   2   5       20.75       20.52      2.59 o
 -11   2   5       15.22       11.89      1.31 o
 -10   2   5        4.38        3.46      1.40 o
  -9   2   5       26.29       28.38      1.87 o
  -8   2   5        2.07        1.47      1.00 o
  -7   2   5       37.10       38.46      1.97 o
  -6   2   5      241.64      236.18      5.35 o
  -5   2   5       96.39       89.15      1.83 o
  -4   2   5        5.63        6.60      0.57 o
  -3   2   5       77.65       82.66      1.37 o
  -2   2   5      238.70      218.02      5.62 o
  -1   2   5      426.88      474.38      6.68 o
   0   2   5       48.42       47.77      1.14 o
   1   2   5       26.53       29.14      0.75 o
   2   2   5        5.22        6.20      0.50 o
   3   2   5      360.97      358.84      6.80 o
   4   2   5      975.12      974.00     16.51 o
   5   2   5     1461.82     1438.06     23.97 o
   6   2   5       21.53       19.00      1.86 o
   7   2   5       38.93       34.58      1.35 o
   8   2   5       27.78       26.76      1.01 o
   9   2   5        0.15       -0.91      0.91 o
  10   2   5       13.43       15.26      1.20 o
  11   2   5        0.01       -0.87      0.94 o
  12   2   5        0.55       -0.09      1.09 o
 -15   3   5        4.92        4.63      1.44 o
 -14   3   5        5.72        3.53      1.32 o
 -13   3   5        3.10        2.79      1.17 o
 -12   3   5       38.88       44.02      2.14 o
 -11   3   5       26.53       18.52      1.47 o
 -10   3   5      283.09      265.04      4.89 o
  -9   3   5        5.50        4.11      2.02 o
  -8   3   5       39.14       41.58      2.19 o
  -7   3   5      111.00      105.04      3.07 o
  -6   3   5      182.73      174.24      4.05 o
  -5   3   5      641.39      635.20     10.90 o
  -4   3   5      374.43      358.42      8.07 o
  -3   3   5      198.47      206.72      2.82 o
  -2   3   5      218.53      210.27      2.55 o
  -1   3   5       40.10       37.57      0.80 o
   0   3   5       81.23       87.83      1.35 o
   1   3   5        0.15        0.65      0.35 o
   2   3   5       23.06       22.82      0.96 o
   3   3   5       20.13       17.05      1.28 o
   4   3   5      125.13      121.87     12.06 o
   5   3   5      329.88      316.05      9.33 o
   6   3   5       38.54       35.27      1.67 o
   7   3   5        1.99        0.30      0.50 o
   8   3   5        3.78        3.58      0.91 o
   9   3   5        5.23        4.43      1.03 o
  10   3   5        0.19       -1.00      1.00 o
  11   3   5       12.78       18.13      2.76 o
 -14   4   5        8.52        9.66      1.52 o
 -13   4   5        5.55        2.25      1.19 o
 -12   4   5       64.65       64.89      2.56 o
 -11   4   5       77.67       77.71      2.55 o
 -10   4   5        0.35       -0.18      0.95 o
  -9   4   5        0.15       -0.28      0.74 o
  -8   4   5        1.03        1.23      1.03 o
  -7   4   5        0.00       -1.04      1.56 o
  -6   4   5      118.26      111.74      3.14 o
  -5   4   5      348.72      330.94      6.35 o
  -4   4   5      268.40      267.32      4.25 o
  -3   4   5        0.19        0.11      0.41 o
  -2   4   5        0.02        0.27      0.45 o
  -1   4   5      112.89      121.08      2.36 o
   0   4   5       18.99       22.66      0.82 o
   1   4   5        3.76        4.36      0.91 o
   2   4   5      146.57      144.53      3.09 o
   3   4   5       10.51        7.69      1.12 o
   4   4   5       24.59       22.77      1.78 o
   5   4   5      301.73      297.54      6.85 o
   6   4   5       30.00       31.83      1.40 o
   7   4   5        0.61       -1.12      1.12 o
   8   4   5        3.40        2.54      0.85 o
   9   4   5        3.11        3.56      1.01 o
  10   4   5        3.59        4.56      1.17 o
  11   4   5        0.17       -0.80      1.12 o
 -14   5   5        5.73        6.32      1.49 o
 -13   5   5        1.57        1.68      1.18 o
 -12   5   5        0.03       -0.56      1.10 o
 -11   5   5       20.55       20.02      2.07 o
 -10   5   5       31.94       29.24      1.64 o
  -9   5   5        8.96        5.44      0.99 o
  -8   5   5        0.91       -0.16      0.65 o
  -7   5   5       22.40       22.37      1.62 o
  -6   5   5      272.05      270.66      7.60 o
  -5   5   5      122.56      108.21      3.08 o
  -4   5   5      245.42      225.59      4.00 o
  -3   5   5        6.29        5.88      0.64 o
  -2   5   5       19.20       17.28      0.82 o
  -1   5   5        0.53        0.99      0.50 o
   0   5   5        9.74       11.90      0.76 o
   1   5   5       79.03       69.84      2.34 o
   2   5   5       34.60       37.33      1.54 o
   3   5   5       13.04       13.80      2.45 o
   4   5   5       68.57       70.35      2.92 o
   5   5   5      159.38      170.43      3.34 o
   6   5   5        0.09        0.16      0.89 o
   7   5   5       82.44       77.15      1.63 o
   8   5   5        2.66        4.32      0.92 o
   9   5   5       14.43       17.93      1.40 o
  10   5   5        0.75        0.70      1.07 o
  11   5   5        0.11        0.57      1.16 o
 -14   6   5        2.19        1.81      1.35 o
 -13   6   5        0.00       -1.14      1.14 o
 -12   6   5        8.06        8.30      1.89 o
 -11   6   5        1.81       -0.27      1.06 o
 -10   6   5        0.77       -0.91      0.91 o
  -9   6   5        7.50        6.14      0.99 o
  -8   6   5        0.18       -0.70      0.70 o
  -7   6   5        3.54        1.84      0.70 o
  -6   6   5       41.55       46.07      2.35 o
  -5   6   5       98.50       95.18      2.52 o
  -4   6   5        5.36        5.54      1.34 o
  -3   6   5       56.50       53.78      1.77 o
  -2   6   5        1.04        0.16      0.66 o
  -1   6   5       28.37       29.06      1.53 o
   0   6   5        0.90        1.21      1.33 o
   1   6   5      105.85      111.00      4.27 o
   2   6   5        0.11        0.33      0.70 o
   3   6   5      260.58      251.66      6.73 o
   4   6   5      442.87      439.61      6.71 o
   5   6   5      441.51      459.15      7.17 o
   6   6   5       93.39       96.46      5.10 o
   7   6   5       45.30       47.63      1.36 o
   8   6   5        2.97        2.43      0.93 o
   9   6   5        5.28        2.58      1.08 o
  10   6   5        3.46        3.58      1.20 o
  11   6   5        0.90        0.23      1.21 o
 -14   7   5        0.35        0.52      1.54 o
 -13   7   5        8.04        9.44      1.55 o
 -12   7   5        4.25        4.89      1.27 o
 -11   7   5       29.91       24.46      1.85 o
 -10   7   5       63.85       55.52      2.23 o
  -9   7   5        3.93        3.11      1.22 o
  -8   7   5        2.79        1.91      0.82 o
  -7   7   5       27.52       30.95      1.39 o
  -6   7   5      189.29      195.19      3.99 o
  -5   7   5      449.60      449.36      7.13 o
  -4   7   5      219.19      211.67      4.06 o
  -3   7   5      213.91      209.88      3.97 o
  -2   7   5       67.36       71.47      2.45 o
  -1   7   5       14.05       13.88      1.20 o
   0   7   5        0.60       -0.03      0.79 o
   1   7   5        2.47        1.08      1.22 o
   2   7   5        4.33        1.93      0.84 o
   3   7   5        1.92        3.81      1.58 o
   4   7   5      118.10      117.95      3.27 o
   5   7   5       71.83       66.21      7.97 o
   6   7   5       71.27       69.14      2.96 o
   7   7   5        7.32        4.72      1.37 o
   8   7   5        3.60        2.76      1.61 o
   9   7   5       21.67       27.65      1.74 o
  10   7   5        3.73        2.81      1.21 o
  11   7   5        0.05       -0.38      1.22 o
 -13   8   5       14.89       19.73      1.88 o
 -12   8   5        2.98        0.25      1.15 o
 -11   8   5       11.54       10.06      1.46 o
 -10   8   5       11.46       13.58      2.40 o
  -9   8   5        0.91       -0.51      1.15 o
  -8   8   5        0.43        0.27      0.83 o
  -7   8   5        3.44        4.31      0.75 o
  -6   8   5       25.66       29.74      1.21 o
  -5   8   5        8.43        7.55      1.10 o
  -4   8   5       32.41       33.79      1.71 o
  -3   8   5      338.27      334.72      6.88 o
  -2   8   5      122.45      123.94      4.19 o
  -1   8   5       19.97       19.33      1.54 o
   0   8   5       37.45       36.21      2.01 o
   1   8   5        0.59        2.18      1.44 o
   2   8   5       58.07       52.95      1.54 o
   3   8   5       97.87       88.43      2.07 o
   4   8   5      318.55      308.33      7.09 o
   5   8   5       44.65       47.36      2.82 o
   6   8   5        9.71        8.93      0.73 o
   7   8   5        0.63       -0.62      0.84 o
   8   8   5        4.84        4.02      1.07 o
   9   8   5        5.76        6.94      1.87 o
  10   8   5        5.07        7.24      1.40 o
 -13   9   5        1.66        2.63      1.40 o
 -12   9   5        8.74        7.90      1.42 o
 -11   9   5        0.57        2.06      1.18 o
 -10   9   5        5.05        4.11      1.20 o
  -9   9   5        0.62       -0.27      0.99 o
  -8   9   5       37.52       36.95      1.52 o
  -7   9   5       23.33       25.88      1.26 o
  -6   9   5        0.55        0.54      0.64 o
  -5   9   5        9.87        7.64      0.72 o
  -4   9   5       16.57       16.84      1.60 o
  -3   9   5       46.95       46.71      2.42 o
  -2   9   5      176.08      169.38      4.45 o
  -1   9   5       43.88       47.11      3.55 o
   0   9   5        8.57        8.44      2.59 o
   1   9   5        8.45        7.76      1.34 o
   2   9   5        0.48       -1.23      1.23 o
   3   9   5        1.68        0.83      1.32 o
   4   9   5        0.12        0.72      1.38 o
   5   9   5        9.50       11.65      0.96 o
   6   9   5       57.06       62.70      2.07 o
   7   9   5        4.84        3.10      1.26 o
   8   9   5        8.15        5.79      1.16 o
   9   9   5        1.35        1.46      1.13 o
  10   9   5        4.81        8.55      2.84 o
 -12  10   5        0.56        0.31      1.25 o
 -11  10   5        0.05       -0.02      1.07 o
 -10  10   5        1.65        1.94      1.15 o
  -9  10   5       34.55       28.63      1.73 o
  -8  10   5       44.59       46.09      2.06 o
  -7  10   5        4.08        4.33      0.86 o
  -6  10   5       25.96       22.74      1.38 o
  -5  10   5       16.35       14.33      0.80 o
  -4  10   5        0.85        0.50      0.57 o
  -3  10   5        8.86       10.06      1.47 o
  -2  10   5        4.57        3.26      1.23 o
  -1  10   5       17.51       16.77      2.05 o
   0  10   5       14.98       13.87      1.61 o
   1  10   5        4.10        3.46      1.57 o
   2  10   5       69.58       73.25      2.65 o
   3  10   5      101.22      105.31      3.86 o
   4  10   5      100.33       98.57      2.40 o
   5  10   5       55.34       57.76      1.98 o
   6  10   5       28.04       24.21      1.56 o
   7  10   5        3.15        3.12      1.05 o
   8  10   5        2.23        0.67      1.72 o
   9  10   5        9.23       11.07      1.46 o
 -12  11   5        0.04       -0.77      1.22 o
 -11  11   5        4.20        1.98      1.31 o
 -10  11   5       26.08       27.16      2.63 o
  -9  11   5        0.09       -0.06      1.04 o
  -8  11   5        3.57        3.58      1.11 o
  -7  11   5       65.40       66.49      2.31 o
  -6  11   5      109.95      115.97      3.04 o
  -5  11   5      100.99      112.72      2.87 o
  -4  11   5       11.92       11.00      0.80 o
  -3  11   5        0.39        0.88      0.66 o
  -2  11   5       17.99       19.40      1.08 o
  -1  11   5        0.64        0.23      1.17 o
   0  11   5        6.37        3.90      1.34 o
   1  11   5        1.76       -0.35      1.22 o
   2  11   5        0.01        0.03      1.22 o
   3  11   5       16.43       22.90      1.00 o
   4  11   5       29.15       29.58      1.53 o
   5  11   5       12.56       13.16      2.41 o
   6  11   5        8.48        7.01      1.16 o
   7  11   5        1.19        0.72      1.25 o
   8  11   5        0.63       -1.50      1.50 o
   9  11   5        0.55        0.28      1.21 o
 -11  12   5        2.86        1.84      1.36 o
 -10  12   5        0.86        1.03      1.21 o
  -9  12   5        0.91        0.63      1.09 o
  -8  12   5        0.04        0.82      1.06 o
  -7  12   5        2.63        2.77      1.10 o
  -6  12   5        5.45        6.92      1.17 o
  -5  12   5        1.59        2.56      1.03 o
  -4  12   5        0.46       -0.82      0.82 o
  -3  12   5       75.87       74.98      1.80 o
  -2  12   5       46.44       41.57      1.34 o
  -1  12   5        5.96        5.09      0.68 o
   0  12   5        7.20        7.01      0.73 o
   1  12   5        0.45        0.30      0.56 o
   2  12   5        0.04        0.07      0.59 o
   3  12   5       64.05       65.74      2.77 o
   4  12   5      133.16      135.59      3.29 o
   5  12   5       33.90       42.43      1.95 o
   6  12   5        3.89        1.21      1.04 o
   7  12   5        0.68        0.62      1.15 o
   8  12   5        0.01       -1.17      1.17 o
 -10  13   5        0.22       -1.18      1.75 o
  -9  13   5        1.82        0.89      1.22 o
  -8  13   5        9.46        9.05      1.60 o
  -7  13   5        1.37        1.57      1.12 o
  -6  13   5        1.71       -0.11      1.00 o
  -5  13   5       15.14       15.06      1.38 o
  -4  13   5        8.60        8.71      1.18 o
  -3  13   5       14.43       14.00      1.27 o
  -2  13   5       14.61       13.36      1.21 o
  -1  13   5       10.01       10.86      2.53 o
   0  13   5        6.44        7.75      1.43 o
   1  13   5        4.62        3.43      1.01 o
   2  13   5       19.23       19.20      1.69 o
   3  13   5        5.77        6.55      1.13 o
   4  13   5        0.80        0.97      1.32 o
   5  13   5        2.20        5.91      2.12 o
   6  13   5        1.54       -1.19      1.19 o
   7  13   5       38.99       49.64      2.36 o
  -9  14   5        0.01        0.29      1.61 o
  -8  14   5        3.31        3.06      1.29 o
  -7  14   5       17.94       26.83      1.86 o
  -6  14   5       13.25       15.07      1.76 o
  -5  14   5        1.40        2.76      1.12 o
  -4  14   5        0.29       -0.09      1.02 o
  -3  14   5        0.21        0.19      0.96 o
  -2  14   5        0.04        0.41      0.92 o
  -1  14   5        0.02       -0.88      0.88 o
   0  14   5       10.28       10.53      1.23 o
   1  14   5       24.38       29.22      2.21 o
   2  14   5       39.91       44.18      2.03 o
   3  14   5       16.97       16.93      1.44 o
   4  14   5       13.25       12.61      1.43 o
   5  14   5        4.94        4.00      1.28 o
   6  14   5        0.71       -0.74      1.16 o
  -8  15   5       12.59       15.05      1.69 o
  -7  15   5       33.75       36.32      2.22 o
  -6  15   5       22.77       27.50      1.88 o
  -5  15   5       28.51       33.27      2.05 o
  -4  15   5        1.35        0.27      1.18 o
  -3  15   5        2.44        2.19      1.11 o
  -2  15   5        0.01       -1.00      1.00 o
  -1  15   5        0.74        0.12      1.14 o
   0  15   5        4.52        3.33      1.10 o
   1  15   5        1.94        2.76      1.87 o
   2  15   5       15.38       19.77      1.60 o
   3  15   5        1.19        1.77      1.20 o
   4  15   5        0.60        1.00      1.18 o
   5  15   5        2.66        3.09      1.23 o
  -6  16   5        5.00        8.85      1.54 o
  -5  16   5        2.06        1.40      1.34 o
  -4  16   5        7.93        8.57      1.48 o
  -3  16   5        0.38       -1.10      1.10 o
  -2  16   5        0.33       -1.11      1.11 o
  -1  16   5        3.67        1.83      2.72 o
   0  16   5        1.92        1.37      1.17 o
   1  16   5        0.18       -0.69      1.57 o
   2  16   5        2.60        2.30      1.22 o
   3  16   5        0.06       -1.08      1.14 o
  -3  17   5        4.82        4.01      2.38 o
  -2  17   5        0.63       -2.06      2.11 o
  -1  17   5        0.20        1.07      1.41 o
   0  17   5        1.97        1.32      1.22 o
 -14   0   6       95.68      123.96      6.79 o
 -13   0   6       17.69       19.31      3.34 o
 -12   0   6       10.49       14.86      2.77 o
 -11   0   6        8.81        6.20      2.09 o
 -10   0   6       34.04       32.02      3.09 o
  -9   0   6       63.66       57.55      3.62 o
  -8   0   6        3.98        4.70      1.67 o
  -7   0   6       51.37       49.60      3.09 o
  -6   0   6      633.15      621.88     15.31 o
  -5   0   6      971.86      957.87     22.17 o
  -4   0   6      484.78      490.79      9.10 o
  -3   0   6      261.23      268.36      4.64 o
  -1   0   6       44.68       36.80      3.03 o
   0   0   6       66.13       55.77      3.68 o
   1   0   6       14.74       11.95      0.72 o
   2   0   6       13.29       14.04      1.44 o
   3   0   6       25.06       27.32      2.49 o
   4   0   6        0.17       -1.76      1.76 o
   5   0   6        0.52        0.82      1.61 o
   6   0   6       19.80       22.68      2.75 o
   7   0   6        2.46        2.66      2.01 o
   8   0   6        1.39        0.76      1.95 o
   9   0   6        3.57        8.97      2.77 o
  10   0   6       18.40       22.31      3.88 o
 -14   1   6        5.81        7.51      2.85 o
 -13   1   6       23.50       25.17      2.45 o
 -12   1   6        0.69        0.12      1.41 o
 -11   1   6        4.17        2.47      1.50 o
 -10   1   6        2.62        2.28      1.28 o
  -9   1   6        2.27        3.50      1.25 o
  -8   1   6        2.95        2.96      1.66 o
  -7   1   6        3.96        2.84      1.07 o
  -6   1   6      429.68      426.01      7.88 o
  -5   1   6      529.30      518.55      9.02 o
  -4   1   6       88.72       79.38      1.71 o
  -3   1   6      119.37      120.33      2.25 o
  -2   1   6        1.86        2.63      0.91 o
  -1   1   6        2.33        4.60      1.14 o
   0   1   6        0.15        1.32      1.13 o
   1   1   6       10.80       14.66      0.96 o
   2   1   6       53.19       50.82      2.83 o
   3   1   6       90.59       86.03      2.69 o
   4   1   6      671.79      672.96     25.58 o
   5   1   6        8.93        6.39      1.36 o
   6   1   6       36.56       36.58      2.31 o
   7   1   6        0.60        0.05      1.25 o
   8   1   6        1.93        2.28      3.13 o
   9   1   6       30.21       38.37      2.87 o
  10   1   6       60.23       82.13      6.20 o
 -14   2   6        1.68        0.77      1.82 o
 -13   2   6        2.48        0.45      1.65 o
 -12   2   6       17.33       18.15      2.01 o
 -11   2   6       11.17       10.10      1.66 o
 -10   2   6        0.03       -0.36      1.46 o
  -9   2   6        1.00       -1.05      1.05 o
  -8   2   6        0.22       -1.01      1.01 o
  -7   2   6        0.22       -1.42      1.42 o
  -6   2   6        4.95       -0.07      1.36 o
  -5   2   6      155.91      154.27      3.59 o
  -4   2   6       17.73       18.34      1.32 o
  -3   2   6       15.55       16.59      0.69 o
  -2   2   6        9.08       10.94      0.68 o
  -1   2   6       42.84       42.80      1.21 o
   0   2   6        0.11        0.53      0.47 o
   1   2   6        3.82        3.20      0.56 o
   2   2   6        9.74       10.71      0.96 o
   3   2   6        8.12        8.95      1.73 o
   4   2   6       40.01       41.05      2.45 o
   5   2   6       38.83       36.67      2.29 o
   6   2   6       19.94       17.21      1.75 o
   7   2   6        1.04       -0.74      1.24 o
   8   2   6        2.53        3.99      1.58 o
   9   2   6        1.00        0.99      2.11 o
  10   2   6        0.34       -0.62      1.97 o
 -14   3   6        0.44       -1.74      2.18 o
 -13   3   6        0.39       -1.27      1.55 o
 -12   3   6        1.74        2.75      1.53 o
 -11   3   6        0.56       -0.32      1.29 o
 -10   3   6        1.11        1.31      1.30 o
  -9   3   6        0.59       -1.07      1.10 o
  -8   3   6        0.51       -0.06      1.26 o
  -7   3   6      126.41      121.17      5.01 o
  -6   3   6       24.98       22.41      2.94 o
  -5   3   6      599.14      580.92     10.12 o
  -4   3   6        8.31        9.27      0.96 o
  -3   3   6       37.57       37.52      1.05 o
  -2   3   6       10.78        9.10      0.52 o
  -1   3   6       83.06       94.99      1.92 o
   0   3   6        4.97        7.82      0.59 o
   1   3   6       16.90       13.35      0.88 o
   2   3   6       28.97       30.57      1.42 o
   3   3   6       27.45       30.22      3.16 o
   4   3   6      196.39      198.80      4.85 o
   5   3   6        1.24        0.59      1.17 o
   6   3   6       52.18       50.49      2.76 o
   7   3   6        6.36        8.93      1.66 o
   8   3   6        2.93        5.01      1.70 o
   9   3   6       11.66       14.39      2.22 o
  10   3   6       28.49       41.25      3.20 o
 -14   4   6       35.80       44.36      3.23 o
 -13   4   6        7.39        7.55      1.95 o
 -12   4   6        0.12        0.57      1.48 o
 -11   4   6        2.33       -0.21      1.50 o
 -10   4   6        2.57        0.93      1.23 o
  -9   4   6        9.39        8.18      1.59 o
  -8   4   6        4.98        3.38      3.78 o
  -7   4   6        1.15        0.16      1.20 o
  -6   4   6      148.74      142.56      8.90 o
  -5   4   6     1106.84     1100.36     18.16 o
  -4   4   6      296.13      286.66      4.79 o
  -3   4   6       53.57       49.43      1.56 o
  -2   4   6        6.50        5.42      0.62 o
  -1   4   6       71.34       71.09      1.50 o
   0   4   6       13.12       15.61      0.93 o
   1   4   6       74.05       67.21      1.88 o
   2   4   6        8.40        7.78      0.94 o
   3   4   6        8.71        7.21      1.23 o
   4   4   6       12.66       14.00      1.57 o
   5   4   6        0.03        1.79      1.27 o
   6   4   6        1.85        0.21      1.28 o
   7   4   6       25.00       28.98      2.28 o
   8   4   6        6.53        7.47      1.78 o
   9   4   6        0.08       -0.15      2.15 o
  10   4   6        0.57       -0.12      1.87 o
 -13   5   6       16.58       14.18      3.47 o
 -12   5   6        0.09        0.27      1.60 o
 -11   5   6       10.28        8.19      1.68 o
 -10   5   6        1.07       -1.19      1.19 o
  -9   5   6        2.70        3.49      1.32 o
  -8   5   6        0.71        0.53      1.17 o
  -7   5   6        2.56        1.36      1.11 o
  -6   5   6      283.86      268.81      6.33 o
  -5   5   6      635.91      632.41     11.19 o
  -4   5   6        7.66        9.21      1.83 o
  -3   5   6        0.15       -0.75      0.91 o
  -2   5   6       12.39       14.01      1.77 o
  -1   5   6        0.05        0.40      0.68 o
   0   5   6       29.37       26.66      1.46 o
   1   5   6       35.78       36.27      1.52 o
   2   5   6      132.63      125.23      2.90 o
   3   5   6        4.80        4.15      1.64 o
   4   5   6      126.20      119.83      3.73 o
   5   5   6      195.97      196.95      8.93 o
   6   5   6        6.44        5.93      2.70 o
   7   5   6        1.36       -0.95      1.40 o
   8   5   6        7.58        9.97      2.62 o
   9   5   6       16.95       20.49      3.24 o
  10   5   6       35.02       49.08      3.49 o
 -13   6   6        0.02       -1.56      1.66 o
 -12   6   6       37.31       41.75      3.34 o
 -11   6   6        7.68        5.02      1.62 o
 -10   6   6       34.43       40.74      2.59 o
  -9   6   6        1.11        1.46      1.21 o
  -8   6   6       18.30       18.62      1.78 o
  -7   6   6       16.50       14.72      1.83 o
  -6   6   6        3.33        2.50      1.53 o
  -5   6   6       54.74       45.99      2.04 o
  -4   6   6       37.05       41.26      3.93 o
  -3   6   6      114.50      117.50      2.73 o
  -2   6   6        2.40        3.35      0.87 o
  -1   6   6       11.11        8.56      1.02 o
   0   6   6       54.78       50.29      2.01 o
   1   6   6       15.02       13.19      1.09 o
   2   6   6        0.11        0.47      0.92 o
   3   6   6       27.59       24.23      1.76 o
   4   6   6        1.34        1.05      1.21 o
   5   6   6        3.04        4.21      1.77 o
   6   6   6       28.33       26.59      2.19 o
   7   6   6        0.94        1.85      1.51 o
   8   6   6        2.89        5.67      1.79 o
   9   6   6        0.17       -1.28      1.65 o
 -13   7   6        0.23       -0.78      1.06 o
 -12   7   6        5.33        8.28      1.20 o
 -11   7   6        0.03       -1.07      1.45 o
 -10   7   6       14.31       14.83      1.89 o
  -9   7   6        1.33        2.09      1.32 o
  -8   7   6       10.72        9.91      1.58 o
  -7   7   6       98.63       93.83      4.67 o
  -6   7   6        0.88        0.53      1.09 o
  -5   7   6      157.35      157.04      3.55 o
  -4   7   6        6.84        4.64      1.71 o
  -3   7   6       42.38       40.40      1.79 o
  -2   7   6       39.04       43.00      2.06 o
  -1   7   6        1.72        2.07      0.93 o
   0   7   6       24.22       25.41      2.43 o
   1   7   6       19.32       17.54      1.24 o
   2   7   6        0.25       -0.76      0.83 o
   3   7   6        0.15       -0.91      1.12 o
   4   7   6        8.77        7.46      1.53 o
   5   7   6        1.82        3.63      1.45 o
   6   7   6        5.66        6.75      1.72 o
   7   7   6       54.46       69.34      4.71 o
   8   7   6        0.43        1.61      2.12 o
   9   7   6        3.37        2.55      1.88 o
 -12   8   6        0.16        0.19      1.17 o
 -11   8   6        0.01       -0.65      0.99 o
 -10   8   6        8.14        7.53      1.67 o
  -9   8   6       15.88       19.53      2.00 o
  -8   8   6        0.63        0.82      1.04 o
  -7   8   6       31.97       29.59      2.94 o
  -6   8   6       24.35       24.75      2.01 o
  -5   8   6      230.39      229.86      4.60 o
  -4   8   6      167.76      170.04      3.77 o
  -3   8   6       80.50       87.82      3.02 o
  -2   8   6       26.20       26.93      3.31 o
  -1   8   6        0.17        0.44      0.97 o
   0   8   6        1.78        3.05      1.06 o
   1   8   6       11.58       11.01      1.15 o
   2   8   6       16.50       15.97      1.36 o
   3   8   6        3.42        2.20      2.24 o
   4   8   6        1.35        0.61      1.33 o
   5   8   6        5.64        7.91      1.78 o
   6   8   6        9.28        9.00      1.86 o
   7   8   6        2.74        2.41      1.72 o
   8   8   6        5.80        8.26      2.08 o
   9   8   6        5.79        4.91      2.55 o
 -12   9   6        0.70        1.48      1.07 o
 -11   9   6        2.83        0.36      0.90 o
 -10   9   6        0.75        0.65      1.47 o
  -9   9   6        0.57        0.02      1.60 o
  -8   9   6        1.83        1.69      1.11 o
  -7   9   6        0.00       -0.79      0.99 o
  -6   9   6       97.95      104.21      4.52 o
  -5   9   6      256.92      262.82      6.21 o
  -4   9   6        3.78        3.88      2.87 o
  -3   9   6       17.99       20.98      2.79 o
  -2   9   6        0.22       -0.40      1.57 o
  -1   9   6        1.81        3.08      1.14 o
   0   9   6       17.48       13.73      1.59 o
   1   9   6        1.41        0.28      0.90 o
   2   9   6       51.77       49.37      2.15 o
   3   9   6        2.86        2.75      1.42 o
   4   9   6       14.93       17.69      2.00 o
   5   9   6      129.77      133.09      8.79 o
   6   9   6       17.14       22.05      2.34 o
   7   9   6        2.80        3.03      1.79 o
   8   9   6       12.97       17.35      2.99 o
 -11  10   6        1.74        1.28      1.09 o
 -10  10   6       11.98       13.32      2.58 o
  -9  10   6        0.08       -0.06      1.43 o
  -8  10   6        1.15        3.31      1.49 o
  -7  10   6        1.02       -0.93      1.05 o
  -6  10   6       16.77       17.54      1.89 o
  -5  10   6       17.50       19.30      3.17 o
  -4  10   6       76.70       74.55      3.22 o
  -3  10   6      192.89      199.29      5.22 o
  -2  10   6       22.29       19.50      2.48 o
  -1  10   6       17.27       18.63      1.85 o
   0  10   6        7.76        5.07      1.95 o
   1  10   6        5.86        7.62      1.20 o
   2  10   6       31.11       32.21      1.83 o
   3  10   6       85.97       71.79      4.35 o
   4  10   6        0.31        0.38      1.50 o
   5  10   6        3.13        1.35      1.56 o
   6  10   6       18.60       17.55      2.27 o
   7  10   6        0.16       -1.47      1.64 o
   8  10   6        5.99       12.35      2.33 o
 -11  11   6        0.80        1.42      1.07 o
 -10  11   6        8.00        7.13      1.07 o
  -9  11   6        4.18        2.67      1.62 o
  -8  11   6        7.38        7.58      1.80 o
  -7  11   6       20.37       17.82      2.56 o
  -6  11   6        5.98        4.42      2.07 o
  -5  11   6        0.73       -0.60      1.78 o
  -4  11   6        0.04       -1.27      1.27 o
  -3  11   6       20.63       19.02      1.94 o
  -2  11   6        7.53        2.86      1.44 o
  -1  11   6        5.37        5.57      1.94 o
   0  11   6        0.48        0.08      1.81 o
   1  11   6        0.38       -0.70      0.97 o
   2  11   6       35.80       40.86      4.78 o
   3  11   6       14.83       22.07      2.23 o
   4  11   6        8.69        8.87      1.87 o
   5  11   6        6.48        6.38      1.88 o
   6  11   6       13.16       18.17      2.38 o
   7  11   6        3.56        3.74      1.94 o
 -10  12   6        0.00        1.47      1.02 o
  -9  12   6        2.16        1.62      1.98 o
  -8  12   6       11.64        8.63      1.94 o
  -7  12   6        0.41       -0.59      1.51 o
  -6  12   6       13.88       17.62      2.06 o
  -5  12   6       18.28       19.47      2.07 o
  -4  12   6       56.39       56.94      3.15 o
  -3  12   6       46.32       51.62      2.96 o
  -2  12   6       18.99       19.15      1.98 o
  -1  12   6        2.81        3.22      1.47 o
   0  12   6        3.95        2.86      2.12 o
   1  12   6        0.28        0.54      1.45 o
   2  12   6        9.75       11.42      1.93 o
   3  12   6        3.12        5.64      1.75 o
   4  12   6        0.55        2.12      1.72 o
   5  12   6        6.61        6.43      1.98 o
   6  12   6        0.22       -0.39      1.78 o
  -9  13   6        1.54       -0.86      1.64 o
  -8  13   6        0.42        0.86      1.62 o
  -7  13   6        0.03        0.23      1.62 o
  -6  13   6       29.29       34.95      2.68 o
  -5  13   6       10.27        8.86      1.90 o
  -4  13   6       51.44       60.56      3.81 o
  -3  13   6        2.48        2.32      1.65 o
  -2  13   6        0.38       -1.30      1.35 o
  -1  13   6        3.24        1.64      1.55 o
   0  13   6        0.22       -1.35      1.35 o
   1  13   6        4.92        4.74      1.75 o
   2  13   6        6.11        8.69      2.21 o
   3  13   6        1.45        3.13      1.73 o
   4  13   6        4.81        4.12      1.85 o
   5  13   6       11.85       10.35      2.77 o
  -7  14   6        4.80        1.97      1.72 o
  -6  14   6        1.43        0.83      2.65 o
  -5  14   6       10.67       14.91      2.24 o
  -4  14   6        0.52        0.87      1.66 o
  -3  14   6        0.00       -1.10      1.68 o
  -2  14   6        0.03       -1.14      1.47 o
  -1  14   6       15.07       12.82      2.83 o
   0  14   6        4.93        4.73      1.81 o
   1  14   6        0.04       -1.60      1.60 o
   2  14   6        5.33        7.08      2.52 o
   3  14   6       11.66       13.97      2.32 o
   4  14   6        7.10       10.58      2.26 o
  -6  15   6        0.06       -1.73      1.73 o
  -5  15   6        3.94        4.77      1.88 o
  -4  15   6        1.51        1.30      1.79 o
  -3  15   6        1.03        0.54      1.72 o
  -2  15   6        1.70        1.47      1.88 o
  -1  15   6        4.68        4.33      2.52 o
   0  15   6        2.58       -0.33      1.67 o
   1  15   6        6.14        7.86      2.09 o
   2  15   6        5.45        7.68      2.29 o
 -13   1   7        0.58        1.05      1.78 o
 -12   1   7        2.14        2.33      1.59 o
 -11   1   7        6.07        5.36      1.54 o
 -10   1   7        0.87        1.97      1.33 o
  -9   1   7       14.00       16.90      1.88 o
  -8   1   7        9.94        8.71      1.35 o
  -7   1   7        2.07        1.08      0.99 o
  -6   1   7        0.22       -0.48      0.86 o
  -5   1   7       21.98       23.70      1.45 o
  -4   1   7       20.19       22.77      1.21 o
  -3   1   7      108.79      106.66      3.55 o
  -2   1   7       32.13       32.34      1.43 o
  -1   1   7        0.00       -0.31      1.64 o
   0   1   7        0.70       -0.06      0.69 o
   1   1   7       60.34       51.79      1.60 o
   2   1   7      206.12      202.52      4.53 o
   3   1   7       76.33       85.04      2.80 o
   4   1   7      102.82      101.33      4.29 o
   5   1   7       12.40       12.12      1.64 o
   6   1   7        2.82        1.94      1.35 o
   7   1   7        0.72        2.20      1.49 o
   8   1   7        0.00       -1.49      1.49 o
   9   1   7        7.94        7.73      3.16 o
 -13   2   7        0.61        0.79      1.81 o
 -12   2   7        0.03        1.46      2.17 o
 -11   2   7        0.07       -0.07      1.33 o
 -10   2   7        1.71       -0.46      2.63 o
  -9   2   7        1.52        0.08      1.10 o
  -8   2   7      136.05      138.56      8.63 o
  -7   2   7        1.77       -0.14      0.96 o
  -6   2   7       67.67       64.16      3.14 o
  -5   2   7       62.11       57.28      1.99 o
  -4   2   7       41.18       40.76      1.52 o
  -3   2   7        0.01       -0.50      0.50 o
  -2   2   7       75.19       66.71      2.16 o
  -1   2   7      174.03      151.66      3.22 o
   0   2   7      445.59      397.12      5.40 o
   1   2   7       84.00       82.97      2.45 o
   2   2   7       27.05       25.73      1.55 o
   3   2   7        4.22        4.04      1.15 o
   4   2   7       86.87       91.36      3.18 o
   5   2   7       39.88       46.54      5.39 o
   6   2   7       20.02       22.44      2.02 o
   7   2   7        0.35       -1.35      1.35 o
   8   2   7        2.18        0.98      1.67 o
   9   2   7       47.50       54.97      4.49 o
 -13   3   7        2.30        2.00      1.65 o
 -12   3   7        0.63        0.61      1.53 o
 -11   3   7       32.11       33.99      2.39 o
 -10   3   7       17.99       25.77      2.22 o
  -9   3   7        0.90        0.51      1.18 o
  -8   3   7        0.81       -0.40      1.11 o
  -7   3   7        9.45        7.86      1.98 o
  -6   3   7        0.55       -0.02      1.00 o
  -5   3   7       13.13       13.46      1.17 o
  -4   3   7        0.60        1.55      1.16 o
  -3   3   7       21.10       18.77      1.46 o
  -2   3   7        0.04       -0.19      0.88 o
  -1   3   7        8.19        7.24      1.61 o
   0   3   7       60.67       57.50      2.65 o
   1   3   7       53.62       55.21      1.86 o
   2   3   7       17.54       15.37      1.27 o
   3   3   7        2.13        2.41      1.04 o
   4   3   7       13.75       13.96      1.57 o
   5   3   7       18.03       18.09      1.77 o
   6   3   7        2.67        2.79      1.41 o
   7   3   7        2.51        2.04      1.53 o
   8   3   7        1.67        0.87      1.65 o
 -13   4   7        4.26        1.78      1.74 o
 -12   4   7        7.04        5.67      1.72 o
 -11   4   7        0.14       -0.54      1.36 o
 -10   4   7        0.15       -0.65      1.32 o
  -9   4   7        1.63        0.05      1.20 o
  -8   4   7        9.44        7.01      1.34 o
  -7   4   7        2.51        0.30      1.06 o
  -6   4   7       38.28       36.75      2.43 o
  -5   4   7       28.12       29.30      1.53 o
  -4   4   7        2.38        3.01      0.78 o
  -3   4   7        0.04       -0.31      0.60 o
  -2   4   7        2.56        3.27      0.65 o
  -1   4   7        2.67        2.92      1.05 o
   0   4   7        1.70        2.20      0.87 o
   1   4   7        2.21        1.41      0.90 o
   2   4   7       13.92       14.73      1.20 o
   3   4   7        2.28        2.76      1.11 o
   4   4   7       20.67       21.44      3.00 o
   5   4   7        4.49        4.43      1.40 o
   6   4   7        3.72        3.89      1.49 o
   7   4   7        0.03        0.03      1.41 o
   8   4   7        0.32       -0.24      1.67 o
 -12   5   7        0.13       -0.02      1.53 o
 -11   5   7        2.26        3.63      1.62 o
 -10   5   7        0.07       -0.19      1.42 o
  -9   5   7        0.00       -1.09      1.17 o
  -8   5   7        6.39        7.29      2.31 o
  -7   5   7       47.41       44.78      2.39 o
  -6   5   7       46.14       41.83      1.92 o
  -5   5   7       32.10       26.94      1.51 o
  -4   5   7        6.58        6.42      0.95 o
  -3   5   7        6.36        7.45      1.56 o
  -2   5   7        7.95       10.35      0.92 o
  -1   5   7        1.47        2.86      1.09 o
   0   5   7        0.00        0.21      0.96 o
   1   5   7       24.74       25.15      1.44 o
   2   5   7       60.03       60.85      2.14 o
   3   5   7       25.94       26.44      1.84 o
   4   5   7        9.39        9.49      1.51 o
   5   5   7        0.36        1.57      1.29 o
   6   5   7       11.24       17.57      1.97 o
   7   5   7        5.71        7.29      1.79 o
   8   5   7        6.59        4.44      1.88 o
 -12   6   7        0.26       -1.30      1.55 o
 -11   6   7        0.07       -0.22      1.48 o
 -10   6   7        0.00       -0.61      1.36 o
  -9   6   7        0.40       -1.23      1.23 o
  -8   6   7        6.36        8.98      1.53 o
  -7   6   7       82.16       79.41      3.14 o
  -6   6   7       97.11       87.94      2.68 o
  -5   6   7        1.77        0.43      0.91 o
  -4   6   7       48.56       52.07      2.19 o
  -3   6   7       23.81       23.61      1.38 o
  -2   6   7       26.15       19.74      2.45 o
  -1   6   7       56.98       50.07      2.09 o
   0   6   7      320.80      319.90      6.84 o
   1   6   7       11.87       10.73      1.15 o
   2   6   7        4.48        3.48      1.02 o
   3   6   7       73.29       73.86      2.96 o
   4   6   7       46.23       54.55      2.87 o
   5   6   7        3.31        2.26      1.38 o
   6   6   7       22.64       24.40      2.28 o
   7   6   7        8.79       11.19      1.98 o
   8   6   7        0.02       -1.63      1.63 o
 -12   7   7        0.08       -0.40      2.00 o
 -11   7   7       21.43       23.77      2.51 o
 -10   7   7        8.40       11.75      1.80 o
  -9   7   7        3.86        4.82      1.48 o
  -8   7   7        4.00        4.12      1.56 o
  -7   7   7       26.98       30.38      1.76 o
  -6   7   7        6.99        9.24      1.55 o
  -5   7   7       98.01       95.93      2.78 o
  -4   7   7       57.46       60.28      2.86 o
  -3   7   7        0.66        0.91      2.41 o
  -2   7   7       21.83       21.48      1.64 o
  -1   7   7        0.60        0.36      0.89 o
   0   7   7       26.57       24.64      1.76 o
   1   7   7       63.14       62.06      2.22 o
   2   7   7        0.02       -0.90      0.90 o
   3   7   7        6.19        3.27      1.33 o
   4   7   7       21.01       24.00      2.06 o
   5   7   7        1.31        0.90      1.45 o
   6   7   7        5.62        7.02      2.00 o
   7   7   7        0.35       -1.39      1.52 o
 -11   8   7        6.43        8.16      1.89 o
 -10   8   7        0.84        1.06      1.25 o
  -9   8   7        0.95        1.82      1.16 o
  -8   8   7        7.39        8.78      1.37 o
  -7   8   7        3.12        3.29      1.43 o
  -6   8   7       15.31       14.74      2.33 o
  -5   8   7      131.28      132.83      3.41 o
  -4   8   7       23.00       24.59      1.82 o
  -3   8   7       25.75       25.95      1.81 o
  -2   8   7        6.01        4.89      1.22 o
  -1   8   7       13.31       14.10      1.46 o
   0   8   7        7.54        7.37      1.38 o
   1   8   7        2.26        1.95      1.13 o
   2   8   7       17.89       15.56      1.44 o
   3   8   7        8.16        5.34      1.92 o
   4   8   7        6.56        6.04      1.64 o
   5   8   7        3.52        1.64      1.55 o
   6   8   7        0.46        0.58      3.23 o
   7   8   7        0.36       -0.92      1.63 o
 -11   9   7        0.13       -1.22      2.59 o
 -10   9   7       15.68       15.39      2.13 o
  -9   9   7        2.25        1.80      1.23 o
  -8   9   7        0.00       -0.98      1.07 o
  -7   9   7        4.31        3.38      1.23 o
  -6   9   7        2.22        0.76      1.12 o
  -5   9   7       14.12       14.56      1.67 o
  -4   9   7        1.13        0.68      1.22 o
  -3   9   7       25.94       25.23      1.91 o
  -2   9   7        2.52        0.08      1.15 o
  -1   9   7        6.90        7.37      2.66 o
   0   9   7        5.48        5.55      1.34 o
   1   9   7        6.80        8.91      1.29 o
   2   9   7       60.69       62.33      2.46 o
   3   9   7       14.68       17.34      3.51 o
   4   9   7        6.83       10.47      1.78 o
   5   9   7        5.61        4.31      2.55 o
   6   9   7        0.78       -1.32      1.95 o
 -10  10   7        0.58       -0.72      1.59 o
  -9  10   7        1.92        1.36      1.54 o
  -8  10   7        3.02        3.04      2.24 o
  -7  10   7       11.34       13.41      1.82 o
  -6  10   7        0.54        0.85      1.39 o
  -5  10   7        3.64        2.86      1.43 o
  -4  10   7       34.06       37.31      2.73 o
  -3  10   7       17.03       14.74      1.73 o
  -2  10   7       13.76       12.70      2.70 o
  -1  10   7       20.98       20.14      1.85 o
   0  10   7       59.70       60.16      2.43 o
   1  10   7       18.92       25.02      1.71 o
   2  10   7        0.20        0.11      1.41 o
   3  10   7       32.94       36.09      2.57 o
   4  10   7       26.23       32.99      2.56 o
   5  10   7        4.26        4.06      1.80 o
  -9  11   7        3.00        7.10      2.97 o
  -8  11   7        2.09        5.68      1.71 o
  -7  11   7        7.26        8.73      1.80 o
  -6  11   7        0.59       -0.82      2.55 o
  -5  11   7        0.02        2.31      1.40 o
  -4  11   7        0.95        1.37      1.38 o
  -3  11   7        4.99        2.92      2.39 o
  -2  11   7        2.71       -0.09      1.24 o
  -1  11   7        1.17       -0.79      1.30 o
   0  11   7        2.66        1.66      1.16 o
   1  11   7       17.52       19.35      2.05 o
   2  11   7        0.21        0.70      1.54 o
   3  11   7        0.75        0.30      1.60 o
   4  11   7        0.60        0.20      2.29 o
   5  11   7        9.02       12.03      2.22 o
  -8  12   7        4.72        4.60      1.76 o
  -7  12   7        2.83        5.25      1.85 o
  -6  12   7       10.45       10.73      2.02 o
  -5  12   7       33.98       32.37      2.54 o
  -4  12   7        2.21        4.61      1.69 o
  -3  12   7        5.40        5.10      1.63 o
  -2  12   7        2.70        2.77      1.49 o
  -1  12   7        0.35       -0.28      1.95 o
   0  12   7        7.68        7.88      1.94 o
   1  12   7       10.82       13.78      2.03 o
   2  12   7       10.86       13.09      2.07 o
   3  12   7        0.09        1.47      1.74 o
   4  12   7        8.39       13.86      2.23 o
  -6  13   7        0.43       -0.62      1.50 o
  -5  13   7        0.06       -0.51      1.58 o
  -4  13   7       20.33       24.29      2.40 o
  -3  13   7        1.22        1.05      1.55 o
  -2  13   7        0.15       -1.34      1.34 o
  -1  13   7       19.47       19.08      3.03 o
   0  13   7        5.65        5.65      1.81 o
   1  13   7        1.58        2.72      1.79 o
   2  13   7       23.52       22.73      2.50 o
  -4  14   7        5.37        6.10      1.88 o
  -3  14   7        8.05        6.44      1.89 o
  -2  14   7       15.98       18.13      2.29 o
  -1  14   7        0.18       -0.21      1.63 o
   0  14   7        6.55        6.74      1.94 o
 -12   0   8        0.14       -1.25      2.07 o
 -11   0   8        7.43        9.37      2.66 o
 -10   0   8        2.43        7.05      2.49 o
  -9   0   8       64.76       76.06      4.47 o
  -8   0   8        1.55        1.02      1.61 o
  -7   0   8       16.65       16.87      2.09 o
  -6   0   8        2.27        1.61      1.33 o
  -5   0   8        0.01       -0.37      1.13 o
  -4   0   8        1.03        0.37      0.93 o
  -3   0   8        1.76        1.73      1.87 o
  -2   0   8        0.03        1.92      1.95 o
  -1   0   8       15.53       13.67      2.75 o
   0   0   8        5.78        6.14      1.00 o
   1   0   8        1.70        1.78      1.13 o
   2   0   8       85.58       90.76      3.88 o
   3   0   8       51.70       47.33      3.28 o
   4   0   8        4.03        5.32      1.92 o
   5   0   8        2.54        3.40      1.95 o
   6   0   8        5.46        2.26      2.09 o
   7   0   8       11.65        9.51      2.72 o
 -12   1   8        1.77        3.53      1.76 o
 -11   1   8        2.53        4.40      1.61 o
 -10   1   8       50.69       59.95      3.02 o
  -9   1   8        6.44        8.57      1.54 o
  -8   1   8        0.98        0.12      2.19 o
  -7   1   8        6.17        7.05      1.19 o
  -6   1   8       15.07       17.36      1.32 o
  -5   1   8       11.07       14.29      1.12 o
  -4   1   8       92.51       90.39      2.07 o
  -3   1   8        0.95        0.85      0.69 o
  -2   1   8        1.03        1.15      0.62 o
  -1   1   8       13.53        7.96      0.84 o
   0   1   8       56.41       48.98      3.38 o
   1   1   8       37.47       29.60      1.50 o
   2   1   8        7.95        6.34      1.08 o
   3   1   8       18.50       15.89      1.46 o
   4   1   8       62.63       68.30      2.90 o
   5   1   8       11.83       14.66      2.12 o
   6   1   8        0.00        0.08      1.39 o
   7   1   8        1.55        1.29      1.51 o
 -11   2   8        0.00       -1.38      1.38 o
 -10   2   8        1.38        1.75      1.87 o
  -9   2   8        1.40        2.16      2.28 o
  -8   2   8        2.13        3.04      1.20 o
  -7   2   8        3.15        4.01      1.09 o
  -6   2   8        0.02        0.18      0.89 o
  -5   2   8        1.79        1.75      0.86 o
  -4   2   8        8.45       10.84      1.32 o
  -3   2   8        0.10        0.42      0.82 o
  -2   2   8        9.79       11.44      0.99 o
  -1   2   8        0.14        1.12      1.44 o
   0   2   8        3.98        6.09      1.12 o
   1   2   8        0.71        2.08      1.15 o
   2   2   8        6.56        6.42      1.10 o
   3   2   8        2.19        3.34      1.10 o
   4   2   8        0.82        1.16      1.20 o
   5   2   8        4.26        5.91      1.51 o
   6   2   8        1.20        0.30      1.32 o
   7   2   8        0.00       -0.52      1.45 o
 -11   3   8        2.65        0.80      2.46 o
 -10   3   8       36.17       38.65      2.53 o
  -9   3   8        7.59        9.79      1.64 o
  -8   3   8        4.05        4.02      1.29 o
  -7   3   8       26.56       26.72      1.75 o
  -6   3   8       19.39       22.64      2.90 o
  -5   3   8       13.37       13.56      1.07 o
  -4   3   8       36.41       36.14      1.46 o
  -3   3   8        0.03       -0.02      0.56 o
  -2   3   8        2.36        3.65      1.12 o
  -1   3   8        7.92        3.40      2.26 o
   0   3   8       17.34       15.32      1.09 o
   1   3   8       79.23       83.59      2.27 o
   2   3   8       18.93       18.26      2.45 o
   3   3   8        1.23        0.23      1.04 o
   4   3   8       18.34       13.63      1.62 o
   5   3   8       11.42       12.45      1.73 o
   6   3   8        5.16        6.48      1.62 o
 -11   4   8        0.66       -1.45      1.45 o
 -10   4   8        3.01        2.06      1.60 o
  -9   4   8       38.85       48.16      2.79 o
  -8   4   8       31.28       38.45      2.32 o
  -7   4   8       12.27       15.33      1.51 o
  -6   4   8       47.88       48.90      1.98 o
  -5   4   8        3.06        2.46      0.88 o
  -4   4   8        3.87        2.75      0.81 o
  -3   4   8        0.26       -0.01      0.68 o
  -2   4   8        2.69        3.31      0.92 o
  -1   4   8       42.58       45.05      1.55 o
   0   4   8        1.45        0.61      1.02 o
   1   4   8        0.59       -0.51      0.79 o
   2   4   8        1.52        0.47      1.00 o
   3   4   8        0.72       -0.44      1.08 o
   4   4   8        0.58        2.18      1.23 o
   5   4   8        1.84        0.66      1.34 o
   6   4   8        1.37        0.08      1.42 o
 -11   5   8        1.90        4.58      1.72 o
 -10   5   8       22.28       30.02      4.71 o
  -9   5   8       24.54       25.41      2.14 o
  -8   5   8        3.06        1.75      1.33 o
  -7   5   8        8.17        9.46      1.24 o
  -6   5   8        1.40        1.46      1.50 o
  -5   5   8       67.67       74.09      2.31 o
  -4   5   8        1.32        0.52      0.79 o
  -3   5   8        3.36        2.61      0.82 o
  -2   5   8        4.10        2.59      1.25 o
  -1   5   8       26.72       23.17      1.35 o
   0   5   8       50.99       49.32      2.15 o
   1   5   8        3.16        2.03      0.92 o
   2   5   8       18.81       20.87      1.64 o
   3   5   8        4.49        7.31      2.02 o
   4   5   8       11.89       13.34      2.97 o
   5   5   8       31.24       34.20      2.39 o
   6   5   8        0.22        1.63      1.52 o
 -10   6   8        3.02        0.73      3.14 o
  -9   6   8        0.29       -1.28      1.28 o
  -8   6   8        3.15        0.02      1.13 o
  -7   6   8        1.61        1.36      1.05 o
  -6   6   8       16.06       21.01      1.49 o
  -5   6   8        3.99        4.20      1.04 o
  -4   6   8       18.79       16.21      1.26 o
  -3   6   8        7.36        6.35      1.77 o
  -2   6   8        0.24       -0.65      1.09 o
  -1   6   8        4.73        3.12      0.89 o
   0   6   8        2.51        3.23      0.92 o
   1   6   8        9.48        9.66      1.19 o
   2   6   8       19.87       20.52      1.69 o
   3   6   8        0.18       -1.12      1.12 o
   4   6   8        1.72       -1.01      1.27 o
   5   6   8        0.74        2.11      1.41 o
 -10   7   8       15.98       17.50      1.76 o
  -9   7   8        4.01        4.41      1.52 o
  -8   7   8        4.73        3.84      1.44 o
  -7   7   8       38.57       35.31      1.99 o
  -6   7   8       15.43       17.32      1.48 o
  -5   7   8       15.55       10.81      1.74 o
  -4   7   8        0.06       -0.96      0.96 o
  -3   7   8        6.48        7.33      1.19 o
  -2   7   8        0.55        0.43      0.96 o
  -1   7   8        0.46       -1.03      1.03 o
   0   7   8        5.54        5.16      1.09 o
   1   7   8       23.20       23.50      1.56 o
   2   7   8        0.49        0.47      1.11 o
   3   7   8        9.68       11.37      3.71 o
   4   7   8        0.41       -1.27      1.27 o
   5   7   8        2.99        5.35      1.66 o
  -9   8   8        5.77        9.71      2.64 o
  -8   8   8       39.09       44.27      2.33 o
  -7   8   8        3.05        2.31      1.57 o
  -6   8   8       11.81        8.92      1.78 o
  -5   8   8        8.31       10.91      1.52 o
  -4   8   8        5.14        4.36      1.24 o
  -3   8   8        1.05        0.71      1.29 o
  -2   8   8        1.27        2.12      1.11 o
  -1   8   8       19.56       20.43      2.32 o
   0   8   8        1.16        3.11      1.04 o
   1   8   8        7.62        6.68      1.93 o
   2   8   8       10.13       10.19      1.58 o
   3   8   8        1.13        3.17      1.43 o
   4   8   8        0.78        2.24      2.25 o
  -8   9   8        8.63        9.24      1.50 o
  -7   9   8        4.27        2.79      1.30 o
  -6   9   8        0.00       -1.24      1.24 o
  -5   9   8       23.41       23.22      2.65 o
  -4   9   8        1.76        2.93      1.30 o
  -3   9   8        0.12       -0.48      1.15 o
  -2   9   8        9.00        8.83      1.43 o
  -1   9   8        6.42        5.05      1.39 o
   0   9   8       27.86       26.37      1.74 o
   1   9   8        7.63        8.50      1.35 o
   2   9   8        6.11        3.44      1.27 o
   3   9   8        4.00        2.11      1.54 o
  -7  10   8        8.43        9.59      1.79 o
  -6  10   8        6.74        4.22      1.53 o
  -5  10   8        0.56        0.50      1.28 o
  -4  10   8       14.84       11.15      1.71 o
  -3  10   8        2.49        0.16      1.28 o
  -2  10   8        4.93        5.88      1.48 o
  -1  10   8        1.29        2.52      1.45 o
   0  10   8        8.98       12.92      2.16 o
   1  10   8        1.53        1.05      1.20 o
   2  10   8        6.75        7.63      1.75 o
  -6  11   8       12.77       15.30      2.86 o
  -5  11   8        1.67        2.35      1.52 o
  -4  11   8        2.23       -0.21      1.42 o
  -3  11   8        0.64        1.57      1.42 o
  -2  11   8        5.24        7.79      1.61 o
  -1  11   8        0.75        0.85      1.19 o
   0  11   8        0.11        0.98      1.73 o
   1  11   8        8.27        6.68      1.74 o
  -3  12   8        0.15        0.73      1.80 o
  -2  12   8        0.39        0.27      1.45 o
  -9   1   9        0.03        0.43      1.22 o
  -8   1   9        0.04       -1.05      1.10 o
  -7   1   9        0.07       -0.48      1.16 o
  -6   1   9        6.13        8.35      1.15 o
  -5   1   9        0.05       -0.40      0.73 o
  -4   1   9       23.82       21.42      1.54 o
  -3   1   9       18.17       14.95      2.22 o
  -2   1   9       11.81        8.75      1.97 o
  -1   1   9        5.72        4.29      1.94 o
   0   1   9        1.33        1.50      2.49 o
   1   1   9       13.30       16.19      1.76 o
   2   1   9       19.89       17.21      2.31 o
   3   1   9        2.17       -0.38      1.44 o
   4   1   9        0.00       -1.09      2.08 o
  -9   2   9       11.93       11.08      1.88 o
  -8   2   9        1.05       -0.30      1.13 o
  -7   2   9        0.07       -0.25      1.02 o
  -6   2   9       36.26       44.63      1.84 o
  -5   2   9       29.27       31.47      2.53 o
  -4   2   9        1.68        1.22      0.87 o
  -3   2   9        9.74        9.41      1.04 o
  -2   2   9        2.20        1.94      2.38 o
  -1   2   9        4.44        7.16      1.12 o
   0   2   9        8.05       13.59      2.38 o
   1   2   9       54.12       54.15      3.00 o
   2   2   9       12.45       11.80      1.28 o
   3   2   9       22.77       21.30      1.68 o
   4   2   9       24.09       33.34      2.19 o
  -9   3   9        0.96        1.73      1.61 o
  -8   3   9        0.03       -0.84      1.13 o
  -7   3   9        4.25        3.19      1.44 o
  -6   3   9        0.07        0.27      1.48 o
  -5   3   9        9.74       12.11      1.11 o
  -4   3   9        1.89        2.41      1.08 o
  -3   3   9        8.79        6.99      1.05 o
  -2   3   9        4.65        3.17      1.01 o
  -1   3   9        1.46        0.50      0.99 o
   0   3   9        2.03        3.07      1.23 o
   1   3   9       23.48       21.06      2.21 o
   2   3   9        1.13        0.75      0.99 o
   3   3   9        3.67        1.70      1.71 o
  -9   4   9        0.06       -0.83      1.32 o
  -8   4   9        2.45        3.33      1.18 o
  -7   4   9        0.31       -0.36      0.98 o
  -6   4   9        1.23        3.86      1.02 o
  -5   4   9       19.57       21.01      1.32 o
  -4   4   9        0.63        0.39      1.27 o
  -3   4   9        0.40        0.92      0.99 o
  -2   4   9        0.28        0.41      1.03 o
  -1   4   9        0.12        0.06      1.12 o
   0   4   9        2.53        4.17      1.31 o
   1   4   9        0.50        0.34      1.15 o
   2   4   9        4.76        6.19      1.20 o
   3   4   9        0.02       -1.10      1.10 o
  -8   5   9        3.96        2.07      1.18 o
  -7   5   9        0.57       -1.02      1.02 o
  -6   5   9       13.01       15.08      1.38 o
  -5   5   9        2.82        3.71      1.04 o
  -4   5   9        0.09        0.33      0.81 o
  -3   5   9        1.48       -0.02      0.81 o
  -2   5   9        2.04        2.44      1.14 o
  -1   5   9       26.06       23.33      2.29 o
   0   5   9        0.27       -0.34      0.83 o
   1   5   9       16.17       18.21      3.15 o
   2   5   9        0.20       -0.89      1.04 o
   3   5   9        0.77        0.21      1.70 o
  -8   6   9        8.11        8.81      1.37 o
  -7   6   9        7.18        7.47      1.31 o
  -6   6   9       54.58       60.72      2.43 o
  -5   6   9        1.33        0.50      0.97 o
  -4   6   9        0.59        0.34      0.98 o
  -3   6   9        0.70       -0.17      0.90 o
  -2   6   9        9.45       10.76      1.13 o
  -1   6   9        1.64        2.82      0.95 o
   0   6   9       15.64       17.74      1.35 o
   1   6   9        0.09        0.73      0.97 o
   2   6   9        1.90        2.32      1.19 o
  -7   7   9        7.58        8.78      1.58 o
  -6   7   9        6.63        5.04      1.24 o
  -5   7   9       23.00       25.80      1.85 o
  -4   7   9        0.36        0.06      1.57 o
  -3   7   9       13.79       11.99      1.39 o
  -2   7   9        0.48        0.71      0.93 o
  -1   7   9        0.68        1.81      0.97 o
   0   7   9        0.38        0.46      1.41 o
   1   7   9        9.75        8.85      1.46 o
  -6   8   9        0.01       -0.41      1.21 o
  -5   8   9       14.43       11.66      1.58 o
  -4   8   9        1.30        0.52      1.16 o
  -3   8   9        0.22       -0.77      1.12 o
  -2   8   9        0.39       -0.85      1.68 o
  -1   8   9        1.15        1.49      1.07 o
   0   8   9        2.52        5.17      1.21 o
  -5   0  10       26.86       20.16      3.60 o
  -4   0  10        9.22        7.64      2.97 o
  -3   0  10        0.50        0.00      2.55 o
  -2   0  10        0.03        2.49      2.97 o
  -4   1  10        3.72        1.23      1.80 o
  -3   1  10        0.30        0.58      1.76 o
  -2   1  10        1.77        1.56      1.96 o
  -4   2  10        0.32        0.61      1.79 o
  -3   2  10        0.19       -0.07      1.97 o
  -2   2  10        0.93        1.10      2.66 o
 
